# Supplementary material for: Bacteriocyte Reprogramming to Cope With Nutritional Stress in a Phloem Sap Feeding Hemipteran, the Pea Aphid Acyrthosiphon pisum
Source: Front Physiol. 2018 Oct 25;9:1498. doi: 10.3389/fphys.2018.01498 (PMC6209921; doi:10.3389/fphys.2018.01498)
Supplement: Supplementary file 6 [file Table_6.XLSX]

## Sheet: Gut
Table S6. Gene Ontology enrichment analysis based on the pea aphid annotation. List of enriched GO terms for all the pairwise comparisons between the two diets at each time point for the bacteriocyte and gut samples.
YFØ vs AP3	GO ID	GO Category	Description	Number of DEGs
D2	55085	Biological process	transmembrane transport	6
D2	6810	Biological process	transport	4
D2	16021	Cellular component	integral component of membrane	9
D2	5215	Molecular function	transporter activity	4
D2	8521	Molecular function	acetyl-CoA transporter activity	4

## Sheet: Bacteriocytes
Table S6. Gene Ontology enrichment analysis based on the pea aphid annotation. List of enriched GO terms for all the pairwise comparisons between the two diets at each time point for the bacteriocyte and gut samples.
YFØ vs AP3	GO ID	GO Category	Description	Number of DEGs
D3	55085	Biological process	transmembrane transport	20
D3	6260	Biological process	DNA replication	7
D3	6629	Biological process	lipid metabolic process	6
D3	42254	Biological process	ribosome biogenesis	4
D3	6310	Biological process	DNA recombination	3
D3	7156	Biological process	homophilic cell adhesion via plasma membrane adhesion molecules	3
D3	3333	Biological process	amino acid transmembrane transport	3
D3	50790	Biological process	regulation of catalytic activity	3
D3	44237	Biological process	cellular metabolic process	3
D3	16575	Biological process	histone deacetylation	3
D3	5886	Cellular component	plasma membrane	4
D3	5524	Molecular function	ATP binding	40
D3	4386	Molecular function	helicase activity	20
D3	8026	Molecular function	ATP-dependent helicase activity	14
D3	5509	Molecular function	calcium ion binding	12
D3	22857	Molecular function	transmembrane transporter activity	6
D3	4197	Molecular function	cysteine-type endopeptidase activity	5
D3	16818	Molecular function	hydrolase activity, acting on acid anhydrides, in phosphorus-containing anhydrides	3
D3	15171	Molecular function	amino acid transmembrane transporter activity	3
D3	3682	Molecular function	chromatin binding	3
D3	4407	Molecular function	histone deacetylase activity	3
D3	8408	Molecular function	3'-5' exonuclease activity	3
D5	55085	Biological process	transmembrane transport	12
D5	6810	Biological process	transport	8
D5	6468	Biological process	protein phosphorylation	6
D5	35556	Biological process	intracellular signal transduction	3
D5	16020	Cellular component	membrane	15
D5	16021	Cellular component	integral component of membrane	13
D5	4672	Molecular function	protein kinase activity	6
D5	16772	Molecular function	transferase activity, transferring phosphorus-containing groups	6
D5	4674	Molecular function	protein serine/threonine kinase activity	4
D5	5215	Molecular function	transporter activity	4
D7	5975	Biological process	carbohydrate metabolic process	4
D7	6811	Biological process	ion transport	3
D7	8234	Molecular function	cysteine-type peptidase activity	3
