# Supplementary material for: Bacteriocyte Reprogramming to Cope With Nutritional Stress in a Phloem Sap Feeding Hemipteran, the Pea Aphid Acyrthosiphon pisum
Source: Front Physiol. 2018 Oct 25;9:1498. doi: 10.3389/fphys.2018.01498 (PMC6209921; doi:10.3389/fphys.2018.01498)
Supplement: Supplementary file 7 [file Table_7.XLSX]

## Sheet: Gut
Table S7. List of differentially expressed genes between aphids reared on a depleted Tyr/Phe artificial diet (YFØ) and aphids reared on a complete artificial diet (AP3) with their putative Drosophila melanogaster homologs and their corresponding annotations.
YFØ vs AP3	ACYPI v2.1c	Drosophila melanogaster gene name	D. melanogaster gene ID	Protein domain - molecular function
D0-down	ACYPI005755	Rps21	FBgn0015521	Ribosomal protein S21
D0-up	ACYPI002642	CG13310	FBgn0035928	CUB domain; Spermadhesin, CUB domain superfamily
D0-up	ACYPI55697	CG6472	FBgn0034166	carboxylic ester hydrolase activity; lipase activity
D0-up	ACYPI005652	curly Su	FBgn0038511	heme binding; peroxidase activity
D1-down	ACYPI071959	drop dead	FBgn0260006	transferase activity, transferring acyl groups other than amino-acyl groups
D1-down	ACYPI40956	CG32225	FBgn0052225	Lysosome-associated membrane glycoprotein
D2-down	ACYPI000653	CG9706	FBgn0036662	Acetyl-coenzyme A transporter 1; MFS transporter superfamily
D2-down	ACYPI49280	-	-
D2-down	ACYPI23912	-	-
D2-down	ACYPI006452	-	-
D2-down	ACYPI010105	CG9706	FBgn0036662	Acetyl-coenzyme A transporter 1; MFS transporter superfamily
D2-down	ACYPI008216	CG9706	FBgn0036662	Acetyl-coenzyme A transporter 1; MFS transporter superfamily
D2-down	ACYPI39443	-	-
D2-down	ACYPI005979	wech	FBgn0259745	B-box-type zinc finger; NHL repeat; Six-bladed beta-propeller, TolB-like; NHL repeat, subgroup
D2-down	ACYPI004864	CG31272	FBgn0051272	lipase activity; substrate-specific transmembrane transporter activity
D2-down	ACYPI010069	CG1124	FBgn0037290	Haemolymph juvenile hormone binding
D2-down	ACYPI007237	SLC22A	FBgn0037140	choline transmembrane transporter activity
D2-down	ACYPI001911	draper	FBgn0027594	apoptotic cell engulfment gene
D2-down	ACYPI009358	Nep1	FBgn0029843	Neprilysin 1 metalloendopeptidase activity
D2-down	ACYPI008878	dmGlut	FBgn0010497	Dietary and metabolic glutamate transporter
D2-down	ACYPI002921	boi	FBgn0040388	Brother of ihog
D2-down	ACYPI008496	-	-
D2-down	ACYPI000593	Eip55E	FBgn0000566	cystathionine gamma-lyase activity; cystathionine gamma-synthase activity; pyridoxal phosphate binding
D2-down	ACYPI48598	plexin A	FBgn0025741	semaphorin receptor activity
D2-down	ACYPI004438	CG9706	FBgn0036662	Acetyl-coenzyme A transporter 1; MFS transporter superfamily
D2-down	ACYPI006531	-	-
D2-down	ACYPI004737	CR45629	FBgn0267189
D2-down	ACYPI085258	-	-
D2-down	ACYPI088246	-	-
D2-down	ACYPI001203	SP1029	FBgn0263236	Peptidase M1, alanine aminopeptidase/leukotriene A4 hydrolase; Peptidase M1, membrane alanine aminopeptidase, N-terminal; ERAP1-like C-terminal domain; Aminopeptidase N-type
D2-down	ACYPI088238	-	-
D2-down	ACYPI000392	CG32260	FBgn0052260	Serine proteases, trypsin domain; Peptidase S1A, chymotrypsin family; Peptidase S1, PA clan; Proteinase, regulatory CLIP domain; Serine proteases, trypsin family, serine active site
D2-down	ACYPI073063	-	-
D2-down	ACYPI073063	-	-
D2-down	ACYPI001839	-	-
D2-down	ACYPI000297	snk	FBgn0003450	Snake (Snk) is a secreted serine protease
D2-down	ACYPI002175	CG6426	FBgn0034162	Invertebrate-type lysozyme
D2-down	ACYPI000239	CG6293	FBgn0037807	Xanthine/uracil permease; Xanthine/uracil/vitamin C permease
D2-down	ACYPI004227	-	-
D2-down	ACYPI52819	-	-
D2-down	ACYPI009286	-	-
D2-down	ACYPI004849	CG11594	FBgn0035484	Carbohydrate kinase, FGGY; FGGY carbohydrate kinase, pentulose kinase; Carbohydrate kinase, FGGY, N-terminal; Carbohydrate kinase, FGGY, C-terminal
D2-down	ACYPI003368	CG30172	FBgn0050172	Insect odorant-binding protein A10/Ejaculatory bulb-specific protein 3; Insect odorant-binding protein A10/Ejaculatory bulb-specific protein 3 superfamily
D2-down	ACYPI34730	-	-
D2-down	ACYPI003368	CG30172	FBgn0050172	Insect odorant-binding protein A10/Ejaculatory bulb-specific protein 3; Insect odorant-binding protein A10/Ejaculatory bulb-specific protein 3 superfamily
D2-down	ACYPI001008	CG4572	FBgn0038738	serine-type carboxypeptidase activity
D2-down	ACYPI003008	CG4797	FBgn0034909	glucose transmembrane transporter activity; sugar:proton symporter activity
D2-down	ACYPI001524	-	-
D2-down	ACYPI54522	-	-
D2-down	ACYPI53153	DNApol-epsilon255	FBgn0264326	DNA polymerase ε 255kD subunit
D2-down	ACYPI004422	CG15890	FBgn0030576	Major facilitator superfamily; Major facilitator superfamily domain; MFS transporter superfamily
D2-up	ACYPI38431	Mal-A2	FBgn0002569	Maltase A2
D2-up	ACYPI001701	Cyp305a1	FBgn0036910	Cytochrome P450; Cytochrome P450, E-class, group I; Cytochrome P450, conserved site; Cytochrome P450 superfamily
D2-up	ACYPI49296	-	-
D2-up	ACYPI085286	Hsp68	FBgn0001230	Heat shock protein 68
D2-up	ACYPI30676	CG32295	FBgn0260480	Domain of unknown function DUF4485
D2-up	ACYPI46394	azot	FBgn0033238	EF-hand domain; EF-hand domain pair; EF-Hand 1, calcium-binding site
D2-up	ACYPI003003	CG34461	FBgn0250833	Insect cuticle protein; Chitin-binding type R&R consensus
D4-down	ACYPI003664	acj6	FBgn0000028	Belongs to the POU transcription factor family. Class-4 subfamily.
D4-down	ACYPI004227	-	-
D4-down	ACYPI44642	CG17097	FBgn0265264	Alpha/beta hydrolase fold-1; Alpha/Beta hydrolase fold
D4-down	ACYPI42568	ND-15	FBgn0031228	NADH:ubiquinone oxidoreductase, iron-sulphur subunit 5
D4-up	ACYPI21123	CG42847	FBgn0262036
D5-down	ACYPI22889	-	-
D5-down	ACYPI007050	CG9990	FBgn0039594	ABC-2 transporter; ABC transporter-like
D5-down	ACYPI007050	CG9990	FBgn0039594	ABC-2 transporter; ABC transporter-like
D5-up	ACYPI38431	Mal-A2	FBgn0002569	Maltase A2
D5-up	ACYPI071330	CG32187	FBgn0052187
D5-up	ACYPI25278	CR43942	FBgn0264570
D7-down	ACYPI000421	unc-13	FBgn0025726	Calcium-dependent secretion activator domain; Munc13 homology 1; Mammalian uncoordinated homology 13, domain 2;
D7-up	ACYPI39369	-	-
D7-up	ACYPI007548	CG8800	FBgn0033408	Leucine-rich repeat; Leucine rich repeat 4; Leucine-rich repeat domain superfamily
D7-up	ACYPI002949	Npc2b	FBgn0038198	MD-2-related lipid-recognition domain; Immunoglobulin E-set; ML domain, Npc2 like
D7-up	ACYPI52562	CG32801	FBgn0052801	FAM183 family
D7-up	ACYPI21267	CG7804	FBgn0036496	RNA recognition motif domain; RNA-binding domain superfamily
D7-up	ACYPI071330	CG32187	FBgn0052187
D7-up	ACYPI54107	-	-

## Sheet: Bacteriocytes
Table S7. List of differentially expressed genes between aphids reared on a depleted Tyr/Phe artificial diet (YFØ) and aphids reared on a complete artificial diet (AP3) with their putative Drosophila melanogaster homologs and their corresponding annotations.
YFØ vs AP3	ACYPI v2.1c	Drosophila melanogaster gene name	D. melanogaster gene ID	Protein domain - molecular function
D3-down	ACYPI20040	CG4050	FBgn0020312	smile protein
D3-down	ACYPI008133	fd64A	FBgn0004895	forkhead domain 64A
D3-down	ACYPI41460	nab	FBgn0259986	NAB domain containing transcription cofactor
D3-down	ACYPI005588	TH1	FBgn0039298	Negative elongation factor C/D (NELF-D)
D3-down	ACYPI006665	CG12942	FBgn0033569	Pita - chromatin insulator sequence binding
D3-down	ACYPI006800	CG4328	FBgn0036274	Homeobox domain; Zinc finger, LIM-type
D3-down	ACYPI38042	grau	FBgn0001133	grauzone - transcription factor
D3-down	ACYPI25052	ham	FBgn0045852	hamlet - Zinc finger,C2H2 transcription factor
D3-down	ACYPI48767	hng1	FBgn0034599	hinge1 - BESS motif, MADF domain TF
D3-down	ACYPI005162	pnr	FBgn0003117	pannier - Zinc finger, GATA-type transcription factor
D3-down	ACYPI000963	Rx	FBgn0020617	Retinal homeobox transcription factor
D3-down	ACYPI006394	Act88F	FBgn0000047	Actin 88F
D3-down	ACYPI008310	Ank	FBgn0011747	Ankyrin
D3-down	ACYPI004651	CG8519	FBgn0035711	Small GTPase superfamily
D3-down	ACYPI000105	kel	FBgn0001301	kelch - F-actin binding & ubiquitin -proteasome pathway
D3-down	ACYPI001725	kel	FBgn0001301	kelch - F-actin binding & ubiquitin -proteasome pathway
D3-down	ACYPI004239	RhoGAP102A	FBgn0259216	Rho GTPase activating protein at 102A
D3-down	ACYPI004665	Swip-1	FBgn0032731	swiprosin-1
D3-down	ACYPI009818	zormin	FBgn0052311	actin-binding - spectrin repeat
D3-down	ACYPI009369	CG13282	FBgn0032612	triacylglycerol lipase family
D3-down	ACYPI005887	CG14034	FBgn0035165	Pancreatic lipase-related protein 2
D3-down	ACYPI002611	CG18815	FBgn0042138	Phospholipase/carboxylesterase/thioesterase
D3-down	ACYPI37969	CG6847	FBgn0030884	Triacylglycerol lipase family
D3-down	ACYPI006451	CG8630	FBgn0038130	Fatty acid desaturase, type 1, core
D3-down	ACYPI002443	Lip4	FBgn0032264	Gastric triacylglycerol lipase
D3-down	ACYPI007756	mag	FBgn0036996	magro - Pancreatic lipase-related protein 2
D3-down	ACYPI000024	ATPsynD	FBgn0016120	ATP synthase, subunit D
D3-down	ACYPI003105	CG1116	FBgn0037297	Retrograde Golgi transport protein RGP1-like protein
D3-down	ACYPI001234	CG12006	FBgn0035464	GPI mannosyltransferase
D3-down	ACYPI002527	CG13887	FBgn0045645	B-cell receptor-associated protein 29/31
D3-down	ACYPI004221	CG14757	FBgn0033274	Succinate dehydrogenase assembly factor 2, mitochondrial
D3-down	ACYPI002861	CG30109	FBgn0050109	Mitochondrial distribution/morphology family 35/apoptosis
D3-down	ACYPI001648	CG30493	FBgn0050493	Ubiquinone biosynthesis protein COQ9
D3-down	ACYPI001211	CG3803	FBgn0034938	COX15/CtaA family
D3-down	ACYPI006518	CG5044	FBgn0038326	Enoyl-CoA hydratase/isomerase, HIBYL-CoA-H type
D3-down	ACYPI007381	CG7834	FBgn0039697	Electron transfer flavoprotein, beta subunit
D3-down	ACYPI005908	CG9536	FBgn0031818	Transmembrane protein DUF1751, eukaryotic
D3-down	ACYPI48788	CG9911	FBgn0030734	protein disulfide isomerase
D3-down	ACYPI002488	EMC8	FBgn0034791	ER Membrane protein Complex 8-9
D3-down	ACYPI007365	ND-B14.7	FBgn0034576	NADH dehydrogenase (ubiquinone) B14.7 subunit
D3-down	ACYPI007906	Nha1	FBgn0031865	Mitochondrial sodium/hydrogen exchanger NHA2
D3-down	ACYPI006647	Nha1	FBgn0031865	Mitochondrial sodium/hydrogen exchanger NHA2
D3-down	ACYPI003468	Papst2	FBgn0036695	PAPS (3'-phosphoadenosine 5'-phosphosulfate) transporter 2 (in ER and Golgi)
D3-down	ACYPI007680	qvr	FBgn0260499	quiver - Ly-6 protein
D3-down	ACYPI005552	Snx3	FBgn0038065	sorting nexin 3
D3-down	ACYPI004993	Tsp2A	FBgn0024361	tetraspanin - CD9 antigen
D3-down	ACYPI003545	Vha16-1	FBgn0262736	V-type proton ATPase 16 kDa proteolipid subunit
D3-down	ACYPI003170	VhaAC39-1	FBgn0028665	ATPase, V0 complex, subunit d
D3-down	ACYPI001073	Vps8	FBgn0035704	Vacuolar protein sorting-associated protein 8-like protein
D3-down	ACYPI010163	bdg	FBgn0034049	bedraggled - Sodium:neurotransmitter symporter
D3-down	ACYPI007141	CG11537	FBgn0035400	hippocampus abundant transcript 1 protein
D3-down	ACYPI007340	CG11880	FBgn0039637	choline transporter-like
D3-down	ACYPI004517	CG1213	FBgn0037387	sugar/inositol transporter
D3-down	ACYPI002542	CG15890	FBgn0030576	proton-coupled folate transporter
D3-down	ACYPI006627	CG17036	FBgn0032449	Reduced folate carrier
D3-down	ACYPI53276	CG17167	FBgn0039941	Sodium/potassium/calcium exchanger
D3-down	ACYPI005568	CG17646	FBgn0264494	ABC transporter-like
D3-down	ACYPI000202	CG2663	FBgn0037323	Cellular retinaldehyde binding/alpha-tocopherol transport
D3-down	ACYPI002572	CG3168	FBgn0029896	Major facilitator, sugar transporter-like
D3-down	ACYPI006347	CG33970	FBgn0053970	ABC-2 transporter
D3-down	ACYPI004700	CG3556	FBgn0029708	Cobalamin (vitamin B12)-binding transporter
D3-down	ACYPI008900	CG4797	FBgn0034909	sugar transporter
D3-down	ACYPI003707	CG7272	FBgn0036501	SWEET sugar transporter
D3-down	ACYPI50787	CG8008	FBgn0033387	Major facilitator superfamily
D3-down	ACYPI004354	CG8249	FBgn0034141	Sugar/inositol transporter
D3-down	ACYPI008303	CG9657	FBgn0029950	Sodium-coupled monocarboxylate transporter 1
D3-down	ACYPI30784	CG9990	FBgn0039594	ABC-2 transporter
D3-down	ACYPI008852	Csat	FBgn0024994	Nucleotide-sugar transporter
D3-down	ACYPI005975	Glut1	FBgn0264574	glucose transporter
D3-down	ACYPI000002	Mal-A7	FBgn0033296	maltase
D3-down	ACYPI008014	Mpc1	FBgn0038662	Mitochondrial pyruvate carrier
D3-down	ACYPI003754	MRP	FBgn0032456	ABC transporter - Multidrug-Resistance like Protein 1
D3-down	ACYPI006979	Mrp4	FBgn0263316	ABC transporter - Multidrug-Resistance like Protein 4
D3-down	ACYPI005252	NaPi-T	FBgn0016684	Na(+)-dependent inorganic phosphate cotransporter
D3-down	ACYPI33527	Prestin	FBgn0036770	SLC26A/SulP transporter
D3-down	ACYPI000445	slif	FBgn0037203	slimfast-like; high affinity cationic amino acid transporter 1
D3-down	ACYPI000584	slif	FBgn0037203	slimfast-like; high affinity cationic amino acid transporter 1
D3-down	ACYPI27909	slif	FBgn0037203	slimfast-like; high affinity cationic amino acid transporter 1
D3-down	ACYPI005156	slif	FBgn0037203	slimfast-like; high affinity cationic amino acid transporter 1
D3-down	ACYPI42762	Sugb	FBgn0036191	sugar baby - Major facilitator superfamily
D3-down	ACYPI29278	Tret1-1	FBgn0050035	trehalose transporter 1-1
D3-down	ACYPI002468	Vmat	FBgn0260964	vesicular monoamine transporter
D3-down	ACYPI004920	CCHa1-R	FBgn0050106	CCHamide-1 receptor
D3-down	ACYPI001039	CG3702	FBgn0031590	Cleft lip and palate transmembrane protein 1
D3-down	ACYPI006008	Gprk2	FBgn0261988	G protein-coupled receptor kinase 2
D3-down	ACYPI25875	Ir52d	FBgn0050464	Ionotropic receptor 52d
D3-down	ACYPI007534	ITP	FBgn0035023	Ion transport peptide-like
D3-down	ACYPI27432	Lgr4	FBgn0085440	Relaxin receptor
D3-down	ACYPI49127	myo	FBgn0026199	myoglianin - TGFbeta-related
D3-down	ACYPI007664	NPFR	FBgn0037408	Neuropeptide F receptor
D3-down	ACYPI34957	Or67a	FBgn0036009	Olfactory receptor 67a
D3-down	ACYPI27286	Or85f	FBgn0037685	Olfactory receptor 85f
D3-down	ACYPI081647	p38b	FBgn0024846	p38b MAP kinase
D3-down	ACYPI005805	PK1-R	FBgn0038201	Pyrokinin 1 receptor
D3-down	ACYPI55935	PlexB	FBgn0025740	Plexin B
D3-down	ACYPI24120	Pvf1	FBgn0030964	PDGF- and VEGF-related factor 1
D3-down	ACYPI003795	Socs36E	FBgn0041184	Suppressor of cytokine signaling at 36E
D3-down	ACYPI009882	CR43942	FBgn0264570
D3-down	ACYPI46259	CR46122	FBgn0267797	GA22538
D3-down	ACYPI082948	CR46122	FBgn0267797
D3-down	ACYPI007342	AnxB9	FBgn0000083	Annexin B9
D3-down	ACYPI42550	CG10631	FBgn0032817
D3-down	ACYPI006024	CG10827	FBgn0038845	alkaline phosphatase
D3-down	ACYPI38416	CG1105	FBgn0037465
D3-down	ACYPI20625	CG11127	FBgn0033178
D3-down	ACYPI003323	CG11638	FBgn0040351	uncharacterized protein
D3-down	ACYPI002605	CG11802	FBgn0030346	tumor suppressor protein, LOH1CR12
D3-down	ACYPI31294	CG1233	FBgn0035137	Zinc finger, C2H2
D3-down	ACYPI005032	CG13605	FBgn0039150	Zinc finger, RING-type
D3-down	ACYPI008471	CG14118	FBgn0045644	DNA/RNA non-specific endonuclease
D3-down	ACYPI30083	CG14118	FBgn0045644	DNA/RNA non-specific endonuclease
D3-down	ACYPI071959	CG14205	FBgn0031034	acyltransferase 3
D3-down	ACYPI007044	CG14921	FBgn0032345	HSP20-like chaperone
D3-down	ACYPI002004	CG14946	FBgn0032405	firelighter - short-chain dehydrogenase/reductase family 16C-like
D3-down	ACYPI000789	CG16787	FBgn0034940	Protein of unknown function DUF2358
D3-down	ACYPI004304	CG16848	FBgn0032522	Phosphoadenosine phosphosulphate reductase
D3-down	ACYPI22479	CG17258	FBgn0031496	uncharacterized protein
D3-down	ACYPI010159	CG17322	FBgn0027070	UDP-glucuronosyl/UDP-glucosyltransferase
D3-down	ACYPI008071	CG17322	FBgn0027070	UDP-glucuronosyl/UDP-glucosyltransferase
D3-down	ACYPI009772	CG1809	FBgn0042132	Alkaline phosphatase
D3-down	ACYPI007265	CG2064	FBgn0033205	Retinol dehydrogenase 12 (All-trans and 9-cis)
D3-down	ACYPI010072	CG2201	FBgn0032955	choline kinase activity; ethanolamine kinase activity
D3-down	ACYPI004481	CG30047	FBgn0050047	Peptidase M28
D3-down	ACYPI29083	CG30377	FBgn0050377
D3-down	ACYPI004629	CG31115	FBgn0051115	S-methyl-5-thioadenosine phosphorylase activity
D3-down	ACYPI000001	CG31233	FBgn0051233	Aminopeptidase N-like protein
D3-down	ACYPI010150	CG31233	FBgn0051233	Aminopeptidase N
D3-down	ACYPI006655	CG31233	FBgn0051233	Aminopeptidase N-like protein
D3-down	ACYPI002309	CG32694	FBgn0068680	uncharacterized protein
D3-down	ACYPI48423	CG34295	FBgn0085324	Limulus clotting factor C
D3-down	ACYPI35881	CG34461	FBgn0250833	Cuticle protein
D3-down	ACYPI005510	CG3812	FBgn0030421	1-acyl-sn-glycerol-3-phosphate acyltransferase
D3-down	ACYPI010219	CG40486	FBgn0263830	Short-chain dehydrogenase/reductase SDR
D3-down	ACYPI008712	CG42402	FBgn0259821	D-galactoside/L-rhamnose binding SUEL lectin domain
D3-down	ACYPI002152	CG4302	FBgn0261226	UDP-glucuronosyl/UDP-glucosyltransferase
D3-down	ACYPI001728	CG43340	FBgn0263077	Zinc finger, FYVE/PHD-type
D3-down	ACYPI003338	CG4406	FBgn0023545	peptidase C13, legumain; GPI-anchor transamidase
D3-down	ACYPI002167	CG4406	FBgn0023545	peptidase C13, legumain; GPI-anchor transamidase
D3-down	ACYPI005577	CG44250	FBgn0265185	Domain of unknown function DUF3421
D3-down	ACYPI069438	CG4433	FBgn0038763	N-acetylglucosaminyl phosphatidylinositol deacetylase-related
D3-down	ACYPI46402	CG44836	FBgn0266099
D3-down	ACYPI002910	CG4572	FBgn0038738	Peptidase S10, serine carboxypeptidase
D3-down	ACYPI001438	CG4660	FBgn0029839	HotDog domain
D3-down	ACYPI003684	CG5377	FBgn0038974	bphl protein
D3-down	ACYPI005427	CG5934	FBgn0039505	Predicted coiled-coil protein (DUF2205)
D3-down	ACYPI008513	CG6000	FBgn0039145	Rhodanese-like domain
D3-down	ACYPI003868	CG7945	FBgn0036505	uncharacterized protein
D3-down	ACYPI003014	CG8311	FBgn0034045	Polyprenol kinase family
D3-down	ACYPI002000	CG9331	FBgn0032889	D-isomer specific 2-hydroxyacid dehydrogenase, catalytic domain
D3-down	ACYPI007966	CG9886	FBgn0031428	Glycerate kinase ; MOFRL-associated domain
D3-down	ACYPI28962	CG9886	FBgn0031428	Glycerate kinase ; MOFRL-associated domain
D3-down	ACYPI007232	ClC-a	FBgn0051116	Chloride channel, voltage gated
D3-down	ACYPI008156	Cpr62Bc	FBgn0035281	cuticle protein
D3-down	ACYPI000008	CtsB1	FBgn0030521	Cathepsin B-912
D3-down	ACYPI000018	CtsB1	FBgn0030521	Cathepsin B-S -
D3-down	ACYPI000761	Cyp317a1	FBgn0033982	Cytochrome P450, E-class, group I
D3-down	ACYPI006882	Cyp6a13	FBgn0033304	Cytochrome P450, E-class, group I
D3-down	ACYPI004952	Cyp6a18	FBgn0039519	Cytochrome P450, E-class, group I
D3-down	ACYPI000445	Diap2	FBgn0015247	inhibitor of apoptosis ubiquitin ligase
D3-down	ACYPI007833	dpy	FBgn0053196
D3-down	ACYPI32061	dsx-c73A	FBgn0261799	structural constituent of chitin-based cuticle
D3-down	ACYPI002694	fbp	FBgn0032820	fructose-1,6-bisphosphatase
D3-down	ACYPI007511	Fer2LCH	FBgn0015221	Ferritin 2 light chain homologue
D3-down	ACYPI009215	fid	FBgn0259146	fire dancer - Methyltransferase type 11
D3-down	ACYPI009412	Galk	FBgn0263199	galactokinase
D3-down	ACYPI004291	geko	FBgn0020300
D3-down	ACYPI000123	GlcAT-P	FBgn0036144	Glycosyl transferase, family 43
D3-down	ACYPI008550	GstD1	FBgn0001149	Glutathione S transferase D1
D3-down	ACYPI000794	GstS1	FBgn0010226	Glutathione S transferase S1
D3-down	ACYPI26020	JhI-26	FBgn0028424	Juvenile hormone-inducible protein 26- like
D3-down	ACYPI005879	JhI-26	FBgn0028424	Juvenile hormone-inducible protein 26- like
D3-down	ACYPI26032	JhI-26	FBgn0028424	Juvenile hormone-inducible protein 26- like
D3-down	ACYPI008413	JhI-26	FBgn0028424	Juvenile hormone-inducible protein 26- like
D3-down	ACYPI001427	JhI-26	FBgn0028424	Juvenile hormone-inducible protein 26- like
D3-down	ACYPI34834	l(2)05714	FBgn0010607	Zinc finger protein KIAA0543
D3-down	ACYPI003513	lama	FBgn0016031	lamina ancestor - Phospholipase B-like
D3-down	ACYPI000746	Lapsyn	FBgn0034602	Leucine-rich repeat activity-regulated protein at synapses
D3-down	ACYPI003459	Lrt	FBgn0034540	Cys-loop ligand-gated ion channel subunit-like protein
D3-down	ACYPI007727	Meltrin	FBgn0265140	ADAM metalloprotease
D3-down	ACYPI004249	mesh	FBgn0051004	uncharacterized protein
D3-down	ACYPI008115	Pdxk	FBgn0085484	pyridoxal kinase
D3-down	ACYPI000409	Pex23	FBgn0052226	peroxin 23 (lectin-like)
D3-down	ACYPI36652	Ppn	FBgn0003137	papilin - ADAM with thrombospondin motif
D3-down	ACYPI008507	SLO2	FBgn0261698	slowpoke 2; Potassium channel, calcium-activated, BK, alpha subunit
D3-down	ACYPI003308	smp-30	FBgn0038257	Senescence marker protein-30
D3-down	ACYPI005240	regucalcin	FBgn0030362	Senescence marker protein-30
D3-down	ACYPI51536	snk	FBgn0003450	Serine protease snake
D3-down	ACYPI003921	Sod3	FBgn0033631	Superoxide dismutase [Cu-Zn]
D3-down	ACYPI002831	SP1029	FBgn0263236	Peptidase M1, alanine aminopeptidase/leukotriene A4 hydrolase
D3-down	ACYPI004774	ssp6	FBgn0035676	short spindle 6 - PDZ domain
D3-down	ACYPI005779	t	FBgn0086367	beta-alanyl-dopamine hydrolase activity
D3-down	ACYPI001245	to	FBgn0010416	takeout
D3-down	ACYPI003934	vib	FBgn0267975	phosphatidylinositol transfer protein
D3-down	ACYPI006605	-	-	uncharacterized protein
D3-down	ACYPI003561	-	-
D3-down	ACYPI30140	-	-	uncharacterized protein
D3-down	ACYPI006269	-	-	uncharacterized protein
D3-down	ACYPI087834	-	-
D3-down	ACYPI004364	-	-	probable Delta(7)-sterol 5(6)-desaturase
D3-down	ACYPI008767	-	-
D3-down	ACYPI54458	-	-
D3-down	ACYPI51847	-	-	uncharacterized protein
D3-down	ACYPI46292	-	-
D3-down	ACYPI45978	-	-
D3-down	ACYPI30365	-	-
D3-down	ACYPI008688	-	-	uncharacterized protein
D3-down	ACYPI45669	-	-	uncharacterized protein
D3-down	ACYPI009055	-	-
D3-down	ACYPI005624	-	-	uncharacterized protein
D3-down	ACYPI31295	-	-
D3-down	ACYPI38736	-	-	uncharacterized protein
D3-down	ACYPI49749	-	-	uncharacterized protein
D3-down	ACYPI20427	-	-
D3-down	ACYPI39364	-	-	uncharacterized protein
D3-down	ACYPI52562	-	-	uncharacterized protein
D3-down	ACYPI46511	-	-
D3-down	ACYPI000358	-	-
D3-down	ACYPI000696	-	-
D3-down	ACYPI51533	-	-
D3-down	ACYPI005573	-	-	uncharacterized protein
D3-down	ACYPI088733	-	-
D3-down	ACYPI005719	-	-
D3-down	ACYPI28448	-	-
D3-down	ACYPI37965	-	-
D3-down	ACYPI082235	-	-
D3-down	ACYPI003503	-	-	uncharacterized protein
D3-down	ACYPI009109	-	-	uncharacterized protein
D3-down	ACYPI36247	-	-
D3-down	ACYPI000982	-	-
D3-down	ACYPI40538	-	-
D3-down	ACYPI55338	-	-
D3-down	ACYPI36941	-	-
D3-down	ACYPI47388	-	-	uncharacterized protein
D3-down	ACYPI44366	-	-
D3-down	ACYPI33772	-	-
D3-down	ACYPI005328	-	-	uncharacterized protein
D3-down	ACYPI003440	-	-	uncharacterized protein
D3-down	ACYPI005147	-	-	uncharacterized protein
D3-down	ACYPI009724	-	-	uncharacterized protein
D3-down	ACYPI24618	-	-
D3-down	ACYPI25199	-	-
D3-down	ACYPI007023	-	-
D3-down	ACYPI31408	-	-	AGAP007028-PA
D3-down	ACYPI23348	-	-	uncharacterized protein
D3-down	ACYPI007528	-	-	glucosyl/glucuronosyl transferases
D3-down	ACYPI54019	-	-	Transposable element Tc3 transposase
D3-down	ACYPI003450	-	-	uncharacterized protein
D3-down	ACYPI48621	-	-	uncharacterized protein
D3-down	ACYPI010081	-	-	Cathepsin B-S
D3-up	ACYPI003817	Aatf	FBgn0031851	Apoptosis antagonizing transcription factor
D3-up	ACYPI46438	CG32813	FBgn0052813	contains Myb/SANT-like DNA-binding domain
D3-up	ACYPI008724	rept	FBgn0040075	reptin INO80 complex - TIP60 complex
D3-up	ACYPI000800	armi	FBgn0041164	armitage - putative DNA helicase
D3-up	ACYPI005125	Blm	FBgn0002906	Bloom syndrome helicase; ATP-dependent DNA helicase hus2
D3-up	ACYPI004206	brm	FBgn0000212	brahma
D3-up	ACYPI006140	BRWD3	FBgn0011785	Bromodomain and WD repeat-containing protein 3
D3-up	ACYPI002808	cg	FBgn0000289	combgap binds Polycomb Response Elements
D3-up	ACYPI005208	CG10077	FBgn0035720	putative RNA helicase
D3-up	ACYPI52571	CG10431	FBgn0032730	Chromatin modification-related protein YNG2
D3-up	ACYPI006412	CG6227	FBgn0030631	putative ATP-dependent RNA helicase
D3-up	ACYPI006404	CG7878	FBgn0037549	putative ATP-dependent RNA helicase
D3-up	ACYPI006371	CG9630	FBgn0037561	ATP-dependent RNA helicase DDX55
D3-up	ACYPI062376	CTCF	FBgn0035769	chromatin insulator sequence binding transcription factor
D3-up	ACYPI009292	ebi	FBgn0263933	chromatin binding corepressor
D3-up	ACYPI005017	eIF4AIII	FBgn0037573	Werner syndrome helicase
D3-up	ACYPI004034	Etl1	FBgn0032157	transcriptional regulator atrx x-linked helicase ii
D3-up	ACYPI34210	HP1b	FBgn0030082	Heterochromatin Protein 1b
D3-up	ACYPI007556	Irbp	FBgn0011774	ATP-dependent DNA helicase 2 subunit 1
D3-up	ACYPI004047	Iswi	FBgn0011604	Chromatin-remodeling complex ATPase chain Iswi
D3-up	ACYPI008655	Iswi	FBgn0011604	Chromatin-remodeling complex ATPase chain Iswi
D3-up	ACYPI001429	Kap-alpha3	FBgn0027338	karyopherin importin alpha
D3-up	ACYPI001501	kz	FBgn0001330	ATP-dependent RNA helicase kurz
D3-up	ACYPI006807	l(1)G0007	FBgn0027330	Pre-mRNA-splicing factor ATP-dependent RNA helicase PRP16
D3-up	ACYPI006790	l(2)37Cb	FBgn0263599	Pre-mRNA-splicing factor ATP-dependent RNA helicase PRP16
D3-up	ACYPI007519	l(3)72Ab	FBgn0086686	Helicase family. SKI2 subfamily
D3-up	ACYPI006170	MED23	FBgn0034795	Mediator complex subunit 23
D3-up	ACYPI001659	MEP-1	FBgn0035357	MEP-1 is a zinc finger protein that associates with the ATP-dependent nucleosome remodeler Mi-2
D3-up	ACYPI002202	mle	FBgn0002774	ATP-dependent RNA helicase A
D3-up	ACYPI000966	msl-3	FBgn0002775	Male-specific lethal 3 is a chromodomain protein, reported to interact with H3K36me3, H4K20me1 and DNA
D3-up	ACYPI005925	Nipped-B	FBgn0026401	Nipped-B and cohesin participate in transcriptional regulation and DNA repair
D3-up	ACYPI006583	Nup93-1	FBgn0027537	Nucleoporin 93kD-1
D3-up	ACYPI001279	Nup98-96	FBgn0039120	Nucleoporin 96-98kD
D3-up	ACYPI24865	pan	FBgn0085432	pangolin = TCF, HMG-domain transcription factor
D3-up	ACYPI006488	pds5	FBgn0260012	precocious dissociation of sisters 5. Pds5 influences gene activation and silencing through interactions with cohesin
D3-up	ACYPI37077	psq	FBgn0263102	pipsqueak; Polycomb group recruiters/DNA-binding proteins
D3-up	ACYPI20414	row	FBgn0033998	relative of woc
D3-up	ACYPI008037	SMC1	FBgn0040283	Structural maintenance of chromosomes protein 1A
D3-up	ACYPI008806	Taf5	FBgn0010356	Transcription initiation factor TFIID subunit 5
D3-up	ACYPI004763	tbrd-2	FBgn0034423	testis-specifically expressed bromodomain containing protein-2
D3-up	ACYPI001257	timeout	FBgn0038118	Timeout plays a role in the maintenance of chromosome integrity
D3-up	ACYPI007897	Top2	FBgn0284220	Topoisomerase 2
D3-up	ACYPI008846	Upf2	FBgn0029992	Upf2 is required for nonsense-mediated mRNA decay (NMD)
D3-up	ACYPI008376	Smurf	FBgn0029006	SMAD specific E3 ubiquitin protein ligase
D3-up	ACYPI008254	Alh	FBgn0261238	Alhambra - zinc finger/leucine zipper nuclear protein
D3-up	ACYPI39596	Atf6	FBgn0033010	Basic-leucine zipper transcription factor-like
D3-up	ACYPI001952	Atf6	FBgn0033010	Basic-leucine zipper transcription factor-like
D3-up	ACYPI47906	Atf6	FBgn0033010	Basic-leucine zipper transcription factor-like
D3-up	ACYPI003796	da	FBgn0267821	daughterless; class I bHLH transcription factor
D3-up	ACYPI51211	GATAd	FBgn0032223	GATA transcription factor
D3-up	ACYPI30875	onecut	FBgn0028996	transcription factor
D3-up	ACYPI009169	pzg	FBgn0259785	putzig-like; putzig is a nuclear protein that is involved in chromatin activation of replication related genes and signalling pathways
D3-up	ACYPI39352	pzg	FBgn0259785	putzig-like
D3-up	ACYPI008477	pzg	FBgn0259785	putzig-like
D3-up	ACYPI008672	aub	FBgn0000146	Aubergine - piRNA binding
D3-up	ACYPI003050	BoYb	FBgn0037205	Brother of Yb - a putative RNA helicase in the TDRD12 family involved in piRNA biogenesis
D3-up	ACYPI002979	Bre1	FBgn0086694	E3 ubiquitin ligase - Ubc6 ubiquitination of histone H2B on lysine 120
D3-up	ACYPI48770	CG7759	FBgn0033633	SET and MYND domain containing, class 4, member 3 (Smyd4-3)
D3-up	ACYPI007884	HDAC1	FBgn0015805	Histone deacetylase
D3-up	ACYPI006180	HDAC1	FBgn0015805	Histone deacetylase
D3-up	ACYPI003204	HDAC1	FBgn0015805	Histone deacetylase
D3-up	ACYPI006933	NSD	FBgn0039559	SET domain lysine methyltransferase
D3-up	ACYPI002722	PR-Set7	FBgn0011474	SET domain lysine methyltransferase
D3-up	ACYPI000557	Set1	FBgn0040022	Histone-lysine N-methyltransferase SETD1B
D3-up	ACYPI35813	Ubc6	FBgn0004436	SUMO-conjugating enzyme UBC9
D3-up	ACYPI24411	Ubc6	FBgn0004436	SUMO-conjugating enzyme UBC9
D3-up	ACYPI44729	Abl	FBgn0000017	Abl tyrosine kinase-like
D3-up	ACYPI001556	Abl	FBgn0000017	Abl tyrosine kinase-like
D3-up	ACYPI005224	aly	FBgn0004372	always early; LIN9
D3-up	ACYPI007969	asp	FBgn0000140	abnormal spindle - microtubule binding
D3-up	ACYPI34264	CG14464	FBgn0033000	ARF14/ARF7 effector protein
D3-up	ACYPI007644	CG1671	FBgn0033454	Katanin p80 WD40-containing subunit B1
D3-up	ACYPI002456	CG33521	FBgn0250819	LIM domain and actin-binding protein 1
D3-up	ACYPI008993	CG5023	FBgn0038774	putative actin binding, contains calponin domain
D3-up	ACYPI001246	CG8545	FBgn0033741	proliferating-cell nucleolar antigen p120
D3-up	ACYPI002335	Cks85A	FBgn0037613	Cyclin-dependent kinase subunit 85A
D3-up	ACYPI51911	CLIP-190	FBgn0020503	Cytoplasmic linker protein 190; microtubule & actin-binding
D3-up	ACYPI002240	coro	FBgn0265935	coronin
D3-up	ACYPI003027	Dab	FBgn0000414	Disabled - core component of Abl tyrosine kinase signaling pathway
D3-up	ACYPI009443	Dap160	FBgn0023388	Dynamin associated protein 160
D3-up	ACYPI000264	dbo	FBgn0040230	diablo; actin binding
D3-up	ACYPI001119	Dnapol delta	FBgn0263600	DNA polymerase delta catalytic subunit
D3-up	ACYPI004569	dpa	FBgn0015929	disc proliferation abnormal; DNA replication licensing factor MCM4
D3-up	ACYPI006463	ft	FBgn0001075	fat; acts in Hippo signaling pathway
D3-up	ACYPI005965	jub	FBgn0030530	Ajuba LIM protein; binds to and inhibits the Hippo pathway kinase wts
D3-up	ACYPI001560	jv	FBgn0263973	javelin
D3-up	ACYPI28786	Keap1	FBgn0038475	BTB/POZ domain - actin binding
D3-up	ACYPI20904	kel	FBgn0001301	kelch - F-actin binding & ubiquitin -proteasome pathway
D3-up	ACYPI21390	kel	FBgn0001301	kelch - F-actin binding & ubiquitin -proteasome pathway
D3-up	ACYPI003378	kel	FBgn0001301	kelch - F-actin binding & ubiquitin -proteasome pathway
D3-up	ACYPI37466	kel	FBgn0001301	kelch - F-actin binding & ubiquitin -proteasome pathway
D3-up	ACYPI010226	Klc	FBgn0010235	Kinesin light chain
D3-up	ACYPI004180	mbt	FBgn0025743	mushroom bodies tiny; P21-activated kinase
D3-up	ACYPI005644	Mcm3	FBgn0024332	DNA replication licensing factor MCM3
D3-up	ACYPI007778	Msh6	FBgn0036486	DNA mismatch repair protein msh6
D3-up	ACYPI006305	Msp300	FBgn0261836	Muscle-specific protein 300 kDa; actin-binding
D3-up	ACYPI004507	mus301	FBgn0002899	Mutagen-sensitive 301 (Mus301) is a member of the Mus308 subfamily of ATP-dependent helicases
D3-up	ACYPI008670	mus304	FBgn0002901	mutagen-sensitive 304 belongs to the ATRIP family
D3-up	ACYPI001001	Prm	FBgn0003149	paramyosin
D3-up	ACYPI26943	RhoGAP102A	FBgn0259216	Rho GTPase activating protein at 102A
D3-up	ACYPI001712	RpA-70	FBgn0003278	Replication Protein A 70
D3-up	ACYPI003771	siz	FBgn0026179	schizo is an ARF1 guanyl-nucleotide exchange factor
D3-up	ACYPI008180	sls	FBgn0086906	Titin
D3-up	ACYPI008884	sstn	FBgn0036476	stepping stone - acts on actomyosin networks
D3-up	ACYPI000241	Xpc	FBgn0004698	Xeroderma pigmentosum, complementation group C
D3-up	ACYPI000555	adp	FBgn0000057	adipose - WD40 repeat containing
D3-up	ACYPI006893	CG6271	FBgn0039476	Triacylglycerol lipase family
D3-up	ACYPI004274	CG6271	FBgn0039476	Triacylglycerol lipase family
D3-up	ACYPI001069	CG7033	FBgn0030086	putative HSP60 chaperonin - group II
D3-up	ACYPI007878	CG9090	FBgn0034497	Mitochondrial substrate/solute carrier
D3-up	ACYPI008287	Mgat1	FBgn0034521	Mannosyl (α-1,3-)-glycoprotein β-1,2-N-acetylglucosaminyltransferase 1
D3-up	ACYPI009020	Npc1a	FBgn0024320	Niemann-Pick C1 protein
D3-up	ACYPI006615	Rrp4	FBgn0034879	Exosome complex component RRP4
D3-up	ACYPI006581	Rrp6	FBgn0038269	Exosome-associated factor Rrp6
D3-up	ACYPI005470	Tango4	FBgn0030365	Transport and Golgi organization 4
D3-up	ACYPI007134	tw	FBgn0086368	twisted; Protein O-mannosyl-transferase 2
D3-up	ACYPI007763	CG31121	FBgn0051121	ABC transporter
D3-up	ACYPI009293	hoe1	FBgn0041150	Hoepel; tyrosine transporter OCA2
D3-up	ACYPI003311	baz	FBgn0000163	bazooka; scaffold protein - PDZ domain; Domain of unknown function DUF3534
D3-up	ACYPI008196	Cad74A	FBgn0036715	Cadherin 74A
D3-up	ACYPI005271	Cow	FBgn0039054	Carrier of Wingless is a secreted heparan sulfate proteoglycan
D3-up	ACYPI40957	dome	FBgn0043903	Cytokine receptor
D3-up	ACYPI001162	Gli	FBgn0001987	Gliotactin
D3-up	ACYPI000745	magu	FBgn0262169	Magu is a secreted protein that binds glypicans and regulates BMP signaling
D3-up	ACYPI005550	Med	FBgn0011655	Medea; SMAD4
D3-up	ACYPI000365	Med	FBgn0011655	Medea; SMAD4
D3-up	ACYPI001851	Oseg6	FBgn0034452	outer segment 6; intraflagellar transport subcomplex-A
D3-up	ACYPI005579	Ras64B	FBgn0003206	Ras oncogene at 64B
D3-up	ACYPI001973	Traf4	FBgn0026319	TNF-receptor-associated factor 4
D3-up	ACYPI008224	-	-	uncharacterized protein
D3-up	ACYPI006346	-	-
D3-up	ACYPI53492	-	-	uncharacterized protein
D3-up	ACYPI55152	-	-	uncharacterized protein
D3-up	ACYPI006989	-	-
D3-up	ACYPI005713	-	-
D3-up	ACYPI000390	-	-	uncharacterized protein
D3-up	ACYPI24253	-	-	uncharacterized protein
D3-up	ACYPI008828	-	-
D3-up	ACYPI48928	-	-
D3-up	ACYPI38093	-	-
D3-up	ACYPI062161	-	-
D3-up	ACYPI35224	-	-	uncharacterized protein
D3-up	ACYPI34728	-	-	Endonuclease-reverse transcriptase
D3-up	ACYPI31437	-	-
D3-up	ACYPI41751	-	-
D3-up	ACYPI009646	-	-	uncharacterized protein
D3-up	ACYPI001797	-	-	pogo family transposase
D3-up	ACYPI002049	-	-
D3-up	ACYPI43564	-	-
D3-up	ACYPI41019	-	-	uncharacterized protein
D3-up	ACYPI004584	-	-	mCG16334
D3-up	ACYPI46304	-	-	120.7 kDa protein in NOF-FB transposable element
D3-up	ACYPI28079	-	-
D3-up	ACYPI51218	-	-	uncharacterized protein
D3-up	ACYPI000968	-	-
D3-up	ACYPI006080	-	-	uncharacterized protein
D3-up	ACYPI48588	-	-
D3-up	ACYPI004103	-	-
D3-up	ACYPI36318	-	-
D3-up	ACYPI081585	-	-	uncharacterized protein
D3-up	ACYPI35042	-	-
D3-up	ACYPI082391	-	-
D3-up	ACYPI21713	-	-
D3-up	ACYPI006704	-	-
D3-up	ACYPI002756	AlaRS	FBgn0027094	Alanyl-tRNA synthetase
D3-up	ACYPI008539	Ars2	FBgn0033062	Arsenic resistance protein 2; Protein of unknown function DUF3546
D3-up	ACYPI009053	bgcn	FBgn0004581	benign gonial cell neoplasm; RNA-binding translation repressor
D3-up	ACYPI001893	CG10341	FBgn0032701	H/ACA ribonucleoprotein complex, subunit Gar1/Naf1
D3-up	ACYPI48837	CG10348	FBgn0032707	uncharacterized protein
D3-up	ACYPI001354	CG10417	FBgn0033021	protein phosphatase gamma
D3-up	ACYPI32837	CG10631	FBgn0032817
D3-up	ACYPI006521	CG10948	FBgn0036317	contains RNA recognition motif domain
D3-up	ACYPI45710	CG11023	FBgn0031208	putative SUMO-specific protease
D3-up	ACYPI002994	CG12499	FBgn0038968	Nucleolar pre-ribosomal-associated protein 1
D3-up	ACYPI006135	CG12713	FBgn0036536
D3-up	ACYPI007851	CG15160	FBgn0032688
D3-up	ACYPI40672	CG17493	FBgn0040010
D3-up	ACYPI004982	CG2100	FBgn0037369	poly-A polymerase
D3-up	ACYPI20033	CG2116	FBgn0030003
D3-up	ACYPI008727	CG2691	FBgn0030504	RRP12-like protein
D3-up	ACYPI001163	CG3335	FBgn0036018
D3-up	ACYPI008147	CG34230	FBgn0085259
D3-up	ACYPI40001	CG34261	FBgn0085290	putative purine nucleoside binding
D3-up	ACYPI007248	CG34384	FBgn0085413	diacylglycerol kinase
D3-up	ACYPI006185	CG4364	FBgn0032138	Pescadillo homolog
D3-up	ACYPI003871	CG4747	FBgn0043456	3-hydroxyisobutyrate dehydrogenase family - NP60 subfamily
D3-up	ACYPI004948	CG4896	FBgn0031319	putative mRNA binding
D3-up	ACYPI003445	CG6686	FBgn0032388	U4/U6.U5 tri-snRNP-associated protein
D3-up	ACYPI005382	CG6961	FBgn0030959	putative mRNA binding
D3-up	ACYPI54976	CG7376	FBgn0035689	putative ubiquitin-protein transferase
D3-up	ACYPI44325	CG7492	FBgn0035807	contains Harbinger transposase-derived nuclease domain
D3-up	ACYPI009118	CG7492	FBgn0035807	contains Harbinger transposase-derived nuclease domain
D3-up	ACYPI27239	CG7564	FBgn0036734	Gag-pol polyprotein; Luc7-related
D3-up	ACYPI001111	CG7656	FBgn0036516	putative ubiquitin-protein transferase
D3-up	ACYPI010149	CG7728	FBgn0036686	ribosome biogenesis protein bms1
D3-up	ACYPI008501	CG7747	FBgn0034109	peptidyl-prolyl cis-trans isomerase
D3-up	ACYPI004378	CG7985	FBgn0028499	Glycoside hydrolase superfamily
D3-up	ACYPI009173	CG8223	FBgn0037624	uncharacterized protein
D3-up	ACYPI000355	CG9766	FBgn0037229
D3-up	ACYPI010221	Cpsf100	FBgn0027873	cleavage and polyadenylation specificity factor subunit
D3-up	ACYPI009945	egl	FBgn0000562	egalitarian; mRNA binding
D3-up	ACYPI004654	frm	FBgn0035612	farmer; collagen alpha-2(IV) chain-like
D3-up	ACYPI001264	GluProRS	FBgn0005674	Glutamyl-prolyl-tRNA synthetase
D3-up	ACYPI004733	Inx3	FBgn0265274	Innexin 3 gap junction channel
D3-up	ACYPI000828	l(1)G0020	FBgn0026713	RNA cytidine acetyltransferase family. NAT10 subfamily
D3-up	ACYPI49937	l(3)L1231	FBgn0086444	uncharacterized protein
D3-up	ACYPI006226	Mat89Ba	FBgn0261286	Maternal transcript 89Ba; Nucleolar protein 6
D3-up	ACYPI002280	MBD-R2	FBgn0038016	PHD-type Zinc finger domain
D3-up	ACYPI51232	Muc14A	FBgn0052580	Mucin 14A
D3-up	ACYPI53840	Muc14A	FBgn0052580	Mucin 14A
D3-up	ACYPI086363	Mur2B	FBgn0025390	Mucin related 2B
D3-up	ACYPI003886	NAA15-16	FBgn0031020	N(alpha)-acetyltransferase 15/16
D3-up	ACYPI30764	Nbr	FBgn0032924	Nibbler; 3'-5'-exoribonuclease activity involved in mature miRNA 3'-end processing
D3-up	ACYPI006418	Neurochondrin	FBgn0037447
D3-up	ACYPI009750	Nna1	FBgn0265726	Nna1 carboxypeptidase
D3-up	ACYPI006362	Parp	FBgn0010247	Poly-(ADP-ribose) polymerase
D3-up	ACYPI004346	Pp2C1	FBgn0022768	Protein phosphatase 2C
D3-up	ACYPI000065	Prosbeta5R2	FBgn0051742	Proteasome β5 subunit-related 2
D3-up	ACYPI001509	Prp38	FBgn0050342	Pre-mRNA-splicing factor 38A
D3-up	ACYPI003641	RIOK2	FBgn0039306	RIO kinase 2
D3-up	ACYPI008463	Rpl135	FBgn0003278	DNA-directed RNA polymerase I subunit RPA2
D3-up	ACYPI002580	Slik	FBgn0035001	Sterile20-like kinase
D3-up	ACYPI009137	SpdS	FBgn0037723	Spermidine Synthase
D3-up	ACYPI009283	Sym	FBgn0037371	Symplekin
D3-up	ACYPI008521	tn	FBgn0265356	thin; TRIM ubiquitin ligases
D3-up	ACYPI001827	Trc8	FBgn0039668	TRC8 ring finger protein
D3-up	ACYPI30171	tud	FBgn0003891	tudor
D3-up	ACYPI006138	Uba2	FBgn0029113	SUMO-activating enzyme subunit 2
D3-up	ACYPI21610	Ulp1	FBgn0027603	Ulp1 is a cysteine protease that catalyzes both SUMO maturation and SUMO deconjugation.
D3-up	ACYPI000905	vlc	FBgn0259978	vulcan; SAPAP family member
D3-up	ACYPI010220	yem	FBgn0005596	yemanuclein
D5-down	ACYPI088094	His4	FBgn0001200	Histone H4
D5-down	ACYPI40993	CG3919	FBgn0036423	putative DNA binding with MADF domain
D5-down	ACYPI22937	Abl	FBgn0000017	Abl tyrosine kinase-like
D5-down	ACYPI006394	Act88F	FBgn0000047	Actin 88F
D5-down	ACYPI27904	bt	FBgn0005666	bent; Ca2+/Calmodulin-dependent protein kinase
D5-down	ACYPI38188	cv-c	FBgn0086901	crossveinless c; Rho GTPase activating protein
D5-down	ACYPI33527	Prestin	FBgn0036770	SLC26A/SulP transporter
D5-down	ACYPI009653	-	-
D5-down	ACYPI087834	-	-
D5-down	ACYPI003561	-	-
D5-down	ACYPI083810	-	-	uncharacterized protein
D5-down	ACYPI24002	-	-
D5-down	ACYPI087272	-	-	uncharacterized protein
D5-down	ACYPI25573	-	-
D5-down	ACYPI46394	-	-	uncharacterized protein
D5-down	ACYPI002249	-	-	uncharacterized protein
D5-down	ACYPI23344	-	-	hypothetical protein
D5-down	ACYPI24246	-	-
D5-down	ACYPI20427	-	-
D5-down	ACYPI37105	-	-
D5-down	ACYPI009710	-	-
D5-down	ACYPI005547	CG16885	FBgn0032538
D5-down	ACYPI007575	CG18735	FBgn0042098	serine-type endopeptidase
D5-down	ACYPI50167	CG2889	FBgn0030206
D5-down	ACYPI000539	CG30389	FBgn0050389
D5-down	ACYPI49956	CG30395	FBgn0050395
D5-down	ACYPI52562	CG32801	FBgn0052801	FAM183 family
D5-down	ACYPI001281	CtsB1	FBgn0030521	Cathepsin B
D5-down	ACYPI007284	gcl	FBgn0005695	germ cell-less; contains 1 BTB (POZ) domain
D5-down	ACYPI008355	sowah	FBgn0036302	sosondowah; ankyrin repeat-containing
D5-down	ACYPI40463	yellow-h	FBgn0039896	Six-bladed beta-propeller, TolB-like
D5-up	ACYPI002665	Bx	FBgn0265598	Beadex is a LIM-only protein
D5-up	ACYPI006772	MED16	FBgn0034707	Mediator complex subunit 16 - RNApolII transcription cofactor
D5-up	ACYPI006780	Rbbp5	FBgn0036973	Retinoblastoma binding protein 5
D5-up	ACYPI000749	gbb	FBgn0024234	Glass bottom boat - TGFbeta signaling
D5-up	ACYPI000530	Axud1	FBgn0261647	AXIN1 up-regulated 1 - sequence-specific DNA binding
D5-up	ACYPI51911	CLIP-190	FBgn0020503	Cytoplasmic linker protein 190; microtubule & actin-binding
D5-up	ACYPI002122	dia	FBgn0011202	diaphanous; Dia-class formin - actin-binding
D5-up	ACYPI002690	RhoGEF2	FBgn0023172	Rho guanine nucleotide exchange factor 2
D5-up	ACYPI001011	CG11190	FBgn0030035	GPI transamidase component PIG-T
D5-up	ACYPI002260	CG11851	FBgn0039293	GPI mannosyltransferase
D5-up	ACYPI004954	CG4972	FBgn0032217	Nicalin
D5-up	ACYPI002296	CG7685	FBgn0038619	glucosidase 2 subunit beta precursor
D5-up	ACYPI010248	Ero1L	FBgn0261274	Endoplasmic reticulum oxidoreductin-1-like
D5-up	ACYPI003299	ktub	FBgn0015721	king tubby functions in endocytosis
D5-up	ACYPI004307	Slh	FBgn0264978	SLY-1 homologous; belongs to the STXBP/unc-18/SEC1 family
D5-up	ACYPI008757	Vps35	FBgn0034708	Vacuolar protein sorting-associated protein 35
D5-up	ACYPI005519	CG13384	FBgn0032036	Amino acid transporter
D5-up	ACYPI002542	CG15890	FBgn0030576	Major facilitator superfamily
D5-up	ACYPI006898	CG1628	FBgn0030218	Mitochondrial substrate/solute carrier
D5-up	ACYPI008831	CG18788	FBgn0042126	sodium-dependent phosphate transporter
D5-up	ACYPI000092	CG4991	FBgn0030817	Proton-coupled amino acid transporter 1
D5-up	ACYPI003487	CG7720	FBgn0038652	Sodium/solute symporter
D5-up	ACYPI007742	CG8249	FBgn0034045	Sugar transporter 7
D5-up	ACYPI006258	CG8785	FBgn0033760	Amino acid transporter
D5-up	ACYPI006357	CG9706	FBgn0036662	acetyl-coenzyme A transporter
D5-up	ACYPI006094	Ent2	FBgn0263916	Equilibrative nucleoside transporter 2
D5-up	ACYPI005663	foi	FBgn0024236	fear-of-intimacy; Zinc/iron permease
D5-up	ACYPI006039	MFS16	FBgn0034611	Major Facilitator Superfamily Transporter 16 - sugar phosphate transporter
D5-up	ACYPI006647	Nha1	FBgn0031865	Mitochondrial sodium/hydrogen exchanger NHA2
D5-up	ACYPI005094	Prestin	FBgn0036770	SLC26A/SulP transporter
D5-up	ACYPI007104	sea	FBgn0037912	scheggia; tricarboxylate transport protein
D5-up	ACYPI005118	slif	FBgn0037203	slimfast-like; high affinity cationic amino acid transporter 1
D5-up	ACYPI006656	sut2	FBgn0028562	sugar transporter 2
D5-up	ACYPI008732	ZnT33D	FBgn0051860	Zinc transporter 33D
D5-up	ACYPI001449	Rgk1	FBgn0264753	GTP-binding protein RAD
D5-up	ACYPI005498	dally	FBgn0263930	division abnormally delayed = glypican
D5-up	ACYPI009061	Egfr	FBgn0003731	Epidermal Growth Factor Receptor
D5-up	ACYPI005676	Ext2	FBgn0029175	Exostosin-like
D5-up	ACYPI009428	Rap2l	FBgn0283666	Ras-associated protein 2-like
D5-up	ACYPI002470	rl	FBgn0003256	rolled; Mitogen-activated protein kinase
D5-up	ACYPI009082	sev	FBgn0003366	sevenless; receptor tyrosine kinase
D5-up	ACYPI008887	Shark	FBgn0015295	tyrosine-protein kinase shark
D5-up	ACYPI008376	Smurf	FBgn0029006	SMAD specific E3 ubiquitin protein ligase
D5-up	ACYPI008573	tkv	FBgn0003716	Bone morphogenetic protein receptor type-1A
D5-up	ACYPI009317	trol	FBgn0267911	Basement membrane-specific heparan sulfate proteoglycan core protein
D5-up	ACYPI004674	Arr1	FBgn0000120	Beta-arrestin-1
D5-up	ACYPI21300	-	-	uncharacterized protein
D5-up	ACYPI007472	-	-	uncharacterized protein
D5-up	ACYPI004532	-	-	delta(24)-sterol reductase-like
D5-up	ACYPI26754	-	-
D5-up	ACYPI40080	-	-	protein Phum_PHUM454910
D5-up	ACYPI39145	-	-
D5-up	ACYPI007447	-	-	sjchgc05576 protein
D5-up	ACYPI000345	a10	FBgn0011293	Insect odorant-binding protein A10
D5-up	ACYPI005107	Ac76E	FBgn0004852	Adenylyl cyclase 76E
D5-up	ACYPI000724	CG10217	FBgn0039113
D5-up	ACYPI008658	CG10431	FBgn0032730
D5-up	ACYPI009887	CG10492	FBgn0032748
D5-up	ACYPI009247	CG10621	FBgn0032726
D5-up	ACYPI003210	CG11357	FBgn0035558	Glycosyl transferase, family 31
D5-up	ACYPI008912	CG12338	FBgn0033543	D-amino acid oxidase
D5-up	ACYPI002377	CG13663	FBgn0039291
D5-up	ACYPI003267	CG13671	FBgn0035867
D5-up	ACYPI006264	CG15117	FBgn0034417	Glycoside hydrolase, family 2
D5-up	ACYPI004647	CG15528	FBgn0039742	Dual specificity phosphatases
D5-up	ACYPI000737	CG2767	FBgn0037537	aldo-keto reductase
D5-up	ACYPI010030	CG3530	FBgn0028497	phosphatidylinositol phosphate and inositol phosphate phosphatase
D5-up	ACYPI008742	CG3719	FBgn0024986	Thioredoxin
D5-up	ACYPI009320	CG42346	FBgn0259677	Leucine-rich repeat domain-containing
D5-up	ACYPI003202	CG42675	FBgn0261561	Zinc finger C2HC domain-containing protein
D5-up	ACYPI008513	CG6000	FBgn0039145	Rhodanese-like domain
D5-up	ACYPI009079	CG6937	FBgn0038989	Cleavage stimulation factor subunit 2
D5-up	ACYPI002209	CG7492	FBgn0035807	contains Harbinger transposase-derived nuclease domain
D5-up	ACYPI010091	CTPsyn	FBgn0266452	CTP synthase 1
D5-up	ACYPI000361	D2hgdh	FBgn0023507	D-2-hydroxyglutaric acid dehydrogenase
D5-up	ACYPI000856	Dat	FBgn0019643	Arylalkylamine N-acetyltransferase
D5-up	ACYPI006654	DIP-delta	FBgn0085420	lachesin precursor
D5-up	ACYPI000320	Dmtn	FBgn0037443	Dementin - interacts with Amyloid protein
D5-up	ACYPI000317	Dnz1	FBgn0027453	DNZDHHC/NEW1 zinc finger protein 11
D5-up	ACYPI009194	Eglp4	FBgn0034885	Entomoglyceroporin 4
D5-up	ACYPI009470	fne	FBgn0086675	found in neurons; ELAV-like RNA-binding protein 4
D5-up	ACYPI009276	Hip14	FBgn0259824	Huntingtin-interacting protein 14; protein-cysteine S-palmitoyltransferase
D5-up	ACYPI002484	hyx	FBgn0037657	hyrax; Parafibromin
D5-up	ACYPI001649	Ncc69	FBgn0036279	bumetanide-sensitive Na-K-Cl cotransport protein
D5-up	ACYPI006509	Nmda1	FBgn0013305	N-methyl-D-aspartate receptor-associated protein
D5-up	ACYPI006748	orb2	FBgn0264307	mRNA 3'-UTR binding; translation repressor activity
D5-up	ACYPI006131	pain	FBgn0060296	painless - TRP channel
D5-up	ACYPI003723	pHCl	FBgn0264908	pH-sensitive chloride channel
D5-up	ACYPI50514	Piezo	FBgn0264953	Piezo non-specific cation channel
D5-up	ACYPI006957	rdgB	FBgn0003218	Protein retinal degeneration B
D5-up	ACYPI007194	RpL4	FBgn0003279	Ribosomal protein L4
D5-up	ACYPI004772	S6kII	FBgn0262866	Ribosomal protein S6 kinase alpha-6
D5-up	ACYPI003083	TppII	FBgn0020370	tripeptidyl-peptidase II
D5-up	ACYPI001059	Ubr1	FBgn0030809	ubiquitin-protein ligase E3 component n-recognin-2
D5-up	ACYPI004409	unc-13	FBgn0025726	BAI1-associated protein 3
D5-up	ACYPI28741	CR43942	FBgn0264570	long ncRNA
D5-up	ACYPI50162	CR43942	FBgn0264570	long ncRNA
D7-down	ACYPI000332	kel	FBgn0001301	kelch - F-actin binding & ubiquitin -proteasome pathway
D7-down	ACYPI21464	sls	FBgn0086906	sallimus (Titin)
D7-down	ACYPI007830	CG4020	FBgn0029821	fatty acyl-CoA reductase
D7-down	ACYPI37969	CG6847	FBgn0034117	Triacylglycerol lipase family
D7-down	ACYPI009842	FASN1	FBgn0283427	Fatty acid synthase 1
D7-down	ACYPI005552	Snx3	FBgn0038065	sorting nexin-4
D7-down	ACYPI002017	CG11550	FBgn0039864	Cellular retinaldehyde binding/alpha-tocopherol transport
D7-down	ACYPI53276	CG17167	FBgn0039941	Sodium/potassium/calcium exchanger
D7-down	ACYPI009833	CG5973	FBgn0039415	Cellular retinaldehyde binding/alpha-tocopherol transport
D7-down	ACYPI007467	Mal-A1	FBgn0002570	Maltase 1
D7-down	ACYPI34957	Or67a	FBgn0036009	olfactory receptor-(related)
D7-down	ACYPI24488	Or67a	FBgn0036009	olfactory receptor-(related)
D7-down	ACYPI001103	TkR86C	FBgn0004841	Tachykinin-like receptor at 86C
D7-down	ACYPI009653	-	-
D7-down	ACYPI003561	-	-
D7-down	ACYPI40747	-	-	GA19067-PA
D7-down	ACYPI008688	-	-	uncharacterized protein
D7-down	ACYPI48561	-	-
D7-down	ACYPI006005	-	-	uncharacterized protein
D7-down	ACYPI007438	CG12065	FBgn0030052	uncharacterized protein
D7-down	ACYPI008128	CG15239	FBgn0029681	Domain of unknown function DUF4773
D7-down	ACYPI006655	CG31233	FBgn0051233	Aminopeptidase N-like protein
D7-down	ACYPI005721	CG42265	FBgn0259150	otopetrin
D7-down	ACYPI010204	CG4302	FBgn0027073	UDP-glucuronosyl/UDP-glucosyltransferase
D7-down	ACYPI003338	CG4406	FBgn0023545	Peptidase C13, legumain
D7-down	ACYPI002881	CG5731	FBgn0032192	Alpha-N-acetylgalactosaminidase
D7-down	ACYPI082349	CG7997	FBgn0031914	Glycoside hydrolase superfamily
D7-down	ACYPI009525	CG6142	FBgn0038886	Glucose-methanol-choline oxidoreductase
D7-down	ACYPI31408	CG6475	FBgn0038912	UDP-glucuronosyl/UDP-glucosyltransferase
D7-down	ACYPI39361	CG6656	FBgn0030884	Histidine phosphatase superfamily, clade-2
D7-down	ACYPI45356	CG9449	FBgn0036875	Histidine phosphatase superfamily, clade-2
D7-down	ACYPI001281	CtsB1	FBgn0030521	Cathepsin B
D7-down	ACYPI000006	CtsB1	FBgn0030521	Cathepsin B
D7-down	ACYPI002700	Cul2	FBgn0032956	Cullin protein, neddylation domain
D7-down	ACYPI004952	Cyp6a18	FBgn0039519	Cytochrome P450, E-class, group I
D7-down	ACYPI007833	dpy	FBgn0053196	dumpy
D7-down	ACYPI000270	Est-6	FBgn0000592	Esterase FE4
D7-down	ACYPI002751	trn	FBgn0010452	tartan - leucine-rich transmembrane protein
D7-down	ACYPI008192	trpl	FBgn0005614	Transient-receptor-potential-like protein
D7-up	ACYPI006800	CG4328	FBgn0036274	Homeobox domain; Zinc finger, LIM-type
D7-up	ACYPI001449	Rgk1	FBgn0264753	GTP-binding protein RAD
D7-up	ACYPI53525	-	-
D7-up	ACYPI46394	-	-	uncharacterized protein
D7-up	ACYPI54997	CG11023	FBgn0031208	Ulp1 protease family
D7-up	ACYPI005625	CG11843	FBgn0039630	Serine protease P142
D7-up	ACYPI004647	CG15528	FBgn0039742	Dual specificity phosphatase
D7-up	ACYPI44407	Cyp9b2	FBgn0015039	Corpora allata cytochrome P450
D7-up	ACYPI006744	Nep5	FBgn0039478	Zinc metalloprotease
D7-up	ACYPI003723	pHCl	FBgn0264908	pH-sensitive chloride channel
D7-up	ACYPI38614	SP2353	FBgn0034070	EGF-like- and Laminin G-domain-containing protein
