# Supplementary material for: Bacteriocyte Reprogramming to Cope With Nutritional Stress in a Phloem Sap Feeding Hemipteran, the Pea Aphid Acyrthosiphon pisum
Source: Front Physiol. 2018 Oct 25;9:1498. doi: 10.3389/fphys.2018.01498 (PMC6209921; doi:10.3389/fphys.2018.01498)
Supplement: Supplementary file 8 [file Table_8.XLSX]

## Sheet: Gut
Table S8. Gene Ontology enrichment analysis. List of enriched GO terms and associated differentially expressed genes for all the pairwise comparisons between the two diets at each time point for the bacteriocyte and gut samples.
YFØ vs AP3	GO ID	P-value	Adjusted P-value	Description	Genes in test set
No significant result.

## Sheet: Bacteriocytes
Table S8. Gene Ontology enrichment analysis. List of enriched GO terms and associated differentially expressed genes for all the pairwise comparisons between the two diets at each time point for the bacteriocyte and gut samples.
YFØ vs AP3	GO ID	P-value	Adjusted P-value	Description	Genes in test set
D3-down	55085	1.94e-11	2.57e-08	transmembrane transport	FBGN0036770|FBGN0037387|FBGN0016684|FBGN0037203|FBGN0262736|FBGN0039941|FBGN0035400|FBGN0036695|FBGN0033387|FBGN0016120|FBGN0028665|FBGN0264574|FBGN0030576|FBGN0051116|FBGN0029896|FBGN0029950|FBGN0032456|FBGN0031865|FBGN0260964|FBGN0034045|FBGN0263316|FBGN0261698|FBGN0050035|FBGN0034909|FBGN0036501
D3-down	51179	4.1e-08	1.36e-05	localization	FBGN0036770|FBGN0037387|FBGN0035165|FBGN0016684|FBGN0035400|FBGN0036695|FBGN0033387|FBGN0016120|FBGN0001301|FBGN0028665|FBGN0264574|FBGN0029950|FBGN0032456|FBGN0034045|FBGN0015221|FBGN0029708|FBGN0267975|FBGN0030964|FBGN0031818|FBGN0050035|FBGN0034049|FBGN0036501|FBGN0011747|FBGN0036274|FBGN0037203|FBGN0262736|FBGN0039941|FBGN0037323|FBGN0030576|FBGN0051116|FBGN0053970|FBGN0029896|FBGN0041184|FBG…
D3-down	8643	1.27e-05	0.00336	carbohydrate transport	FBGN0024994|FBGN0050035|FBGN0036501
D3-up	50789	2.55e-15	1.87e-12	regulation of biological process	FBGN0033062|FBGN0040230|FBGN0011474|FBGN0035001|FBGN0034795|FBGN0260012|FBGN0000414|FBGN0003206|FBGN0027338|FBGN0043903|FBGN0039120|FBGN0027537|FBGN0000212|FBGN0000017|FBGN0000057|FBGN0026401|FBGN0030631|FBGN0029113|FBGN0029992|FBGN0284220|FBGN0004372|FBGN0041164|FBGN0259785|FBGN0040075|FBGN0030959|FBGN0038118|FBGN0035769|FBGN0034879|FBGN0085432|FBGN0026319|FBGN0263933|FBGN0025743|FBGN0261238|FBG…
D3-up	65007	3.4e-15	1.87e-12	biological regulation	FBGN0033062|FBGN0040230|FBGN0011474|FBGN0035001|FBGN0034795|FBGN0260012|FBGN0001987|FBGN0000414|FBGN0003206|FBGN0027338|FBGN0043903|FBGN0039120|FBGN0027537|FBGN0000212|FBGN0000017|FBGN0000057|FBGN0026401|FBGN0030631|FBGN0029113|FBGN0029992|FBGN0284220|FBGN0004372|FBGN0041164|FBGN0259785|FBGN0040075|FBGN0030959|FBGN0038118|FBGN0035769|FBGN0034879|FBGN0261836|FBGN0085432|FBGN0026319|FBGN0263933|FBG…
D3-up	71840	2.29e-15	1.87e-12	cellular component organization or biogenesis	FBGN0040230|FBGN0011474|FBGN0035001|FBGN0260012|FBGN0001987|FBGN0000414|FBGN0027537|FBGN0001301|FBGN0000212|FBGN0000017|FBGN0004698|FBGN0026401|FBGN0027330|FBGN0029992|FBGN0284220|FBGN0004372|FBGN0036734|FBGN0041164|FBGN0033741|FBGN0259785|FBGN0040075|FBGN0032730|FBGN0035769|FBGN0032138|FBGN0261836|FBGN0086368|FBGN0026319|FBGN0030086|FBGN0025743|FBGN0265356|FBGN0027603|FBGN0000146|FBGN0263973|FBG…
D3-up	30154	8.59e-15	2.15e-12	cell differentiation	FBGN0033062|FBGN0040230|FBGN0263600|FBGN0260012|FBGN0001987|FBGN0000414|FBGN0043903|FBGN0001301|FBGN0000212|FBGN0000017|FBGN0027330|FBGN0004372|FBGN0041164|FBGN0259785|FBGN0040075|FBGN0032730|FBGN0035689|FBGN0032138|FBGN0261836|FBGN0085432|FBGN0086444|FBGN0086368|FBGN0026319|FBGN0030086|FBGN0263933|FBGN0025743|FBGN0265356|FBGN0027603|FBGN0000146|FBGN0003891|FBGN0001075|FBGN0000140|FBGN0038968|FBG…
D3-up	19222	1.11e-13	2.17e-11	regulation of metabolic process	FBGN0033062|FBGN0011474|FBGN0035001|FBGN0034795|FBGN0027338|FBGN0039120|FBGN0000212|FBGN0000017|FBGN0026401|FBGN0030631|FBGN0029113|FBGN0029992|FBGN0284220|FBGN0004372|FBGN0041164|FBGN0040075|FBGN0035769|FBGN0034879|FBGN0085432|FBGN0026319|FBGN0263933|FBGN0025743|FBGN0261238|FBGN0030082|FBGN0000146|FBGN0026713|FBGN0262169|FBGN0032707|FBGN0004581|FBGN0032223|FBGN0032388|FBGN0011785|FBGN0040283|FBG…
D3-up	9987	1.14e-12	1.59e-10	cellular process	FBGN0033021|FBGN0040230|FBGN0011474|FBGN0260012|FBGN0022768|FBGN0003206|FBGN0043903|FBGN0039120|FBGN0027537|FBGN0001301|FBGN0000212|FBGN0020503|FBGN0284220|FBGN0004372|FBGN0041164|FBGN0259785|FBGN0040075|FBGN0032730|FBGN0035689|FBGN0034879|FBGN0027094|FBGN0085432|FBGN0086368|FBGN0026319|FBGN0263933|FBGN0025743|FBGN0026713|FBGN0005596|FBGN0265274|FBGN0038968|FBGN0034521|FBGN0086694|FBGN0039668|FBG…
D3-up	16043	1.28e-12	1.59e-10	cellular component organization	FBGN0040230|FBGN0011474|FBGN0035001|FBGN0260012|FBGN0001987|FBGN0000414|FBGN0027537|FBGN0001301|FBGN0000212|FBGN0000017|FBGN0004698|FBGN0026401|FBGN0027330|FBGN0029992|FBGN0284220|FBGN0004372|FBGN0036734|FBGN0041164|FBGN0259785|FBGN0040075|FBGN0032730|FBGN0035769|FBGN0261836|FBGN0086368|FBGN0026319|FBGN0030086|FBGN0025743|FBGN0265356|FBGN0027603|FBGN0000146|FBGN0263973|FBGN0003891|FBGN0005596|FBG…
D3-up	32502	1.27e-12	1.59e-10	developmental process	FBGN0033062|FBGN0040230|FBGN0035001|FBGN0263600|FBGN0260012|FBGN0001987|FBGN0000414|FBGN0043903|FBGN0039120|FBGN0001301|FBGN0000212|FBGN0020503|FBGN0000017|FBGN0026401|FBGN0027330|FBGN0004372|FBGN0041164|FBGN0259785|FBGN0040075|FBGN0032730|FBGN0035689|FBGN0035769|FBGN0032138|FBGN0261836|FBGN0085432|FBGN0086444|FBGN0086368|FBGN0026319|FBGN0030086|FBGN0263933|FBGN0025743|FBGN0261238|FBGN0265356|FBG…
D3-up	44260	1.78e-12	1.95e-10	cellular macromolecule metabolic process	FBGN0038475|FBGN0033062|FBGN0033021|FBGN0011474|FBGN0035001|FBGN0034795|FBGN0022768|FBGN0000212|FBGN0000017|FBGN0004698|FBGN0030631|FBGN0029113|FBGN0027330|FBGN0029992|FBGN0284220|FBGN0004372|FBGN0036734|FBGN0041164|FBGN0033741|FBGN0040075|FBGN0032730|FBGN0035689|FBGN0035769|FBGN0032138|FBGN0031208|FBGN0027094|FBGN0086444|FBGN0086368|FBGN0026319|FBGN0263933|FBGN0025743|FBGN0265356|FBGN0027603|FBG…
D3-up	44763	1.24e-11	9.46e-10	single-organism cellular process	FBGN0040230|FBGN0260012|FBGN0043903|FBGN0027537|FBGN0001301|FBGN0000212|FBGN0284220|FBGN0004372|FBGN0041164|FBGN0259785|FBGN0040075|FBGN0032730|FBGN0035689|FBGN0027094|FBGN0085432|FBGN0086368|FBGN0026319|FBGN0263933|FBGN0025743|FBGN0005596|FBGN0038968|FBGN0034521|FBGN0037369|FBGN0031020|FBGN0003149|FBGN0027873|FBGN0010247|FBGN0039306|FBGN0036715|FBGN0036686|FBGN0002906|FBGN0002901|FBGN0086906|FBG…
D3-up	46483	2.79e-11	2.03e-09	heterocycle metabolic process	FBGN0033062|FBGN0037369|FBGN0034795|FBGN0261286|FBGN0004436|FBGN0050342|FBGN0027873|FBGN0004698|FBGN0030631|FBGN0027330|FBGN0029992|FBGN0284220|FBGN0004372|FBGN0010247|FBGN0036734|FBGN0041164|FBGN0033741|FBGN0032730|FBGN0011774|FBGN0035769|FBGN0032138|FBGN0027094|FBGN0037573|FBGN0086444|FBGN0002906|FBGN0038269|FBGN0036486|FBGN0002901|FBGN0037371|FBGN0000146|FBGN0026713|FBGN0263599|FBGN0032924|FBG…
D3-up	1901360	7.55e-11	5.08e-09	organic cyclic compound metabolic process	FBGN0033062|FBGN0037369|FBGN0034795|FBGN0261286|FBGN0004436|FBGN0050342|FBGN0027873|FBGN0004698|FBGN0030631|FBGN0027330|FBGN0029992|FBGN0284220|FBGN0024320|FBGN0004372|FBGN0010247|FBGN0036734|FBGN0041164|FBGN0033741|FBGN0032730|FBGN0011774|FBGN0035769|FBGN0032138|FBGN0027094|FBGN0037573|FBGN0086444|FBGN0002906|FBGN0038269|FBGN0036486|FBGN0002901|FBGN0037371|FBGN0000146|FBGN0026713|FBGN0263599|FBG…
D3-up	6725	7.91e-11	5.13e-09	cellular aromatic compound metabolic process	FBGN0033062|FBGN0037369|FBGN0034795|FBGN0261286|FBGN0004436|FBGN0050342|FBGN0027873|FBGN0004698|FBGN0030631|FBGN0027330|FBGN0029992|FBGN0284220|FBGN0004372|FBGN0010247|FBGN0036734|FBGN0041164|FBGN0033741|FBGN0032730|FBGN0011774|FBGN0035769|FBGN0032138|FBGN0027094|FBGN0037573|FBGN0086444|FBGN0002906|FBGN0038269|FBGN0036486|FBGN0002901|FBGN0037371|FBGN0000146|FBGN0026713|FBGN0263599|FBGN0032924|FBG…
D3-up	44707	1.37e-10	8.27e-09	single-multicellular organism process	FBGN0033062|FBGN0040230|FBGN0263600|FBGN0260012|FBGN0001987|FBGN0000414|FBGN0043903|FBGN0039120|FBGN0001301|FBGN0000212|FBGN0020503|FBGN0000017|FBGN0026401|FBGN0027330|FBGN0041164|FBGN0259785|FBGN0040075|FBGN0032730|FBGN0035689|FBGN0035769|FBGN0032138|FBGN0261836|FBGN0085432|FBGN0086444|FBGN0086368|FBGN0026319|FBGN0030086|FBGN0263933|FBGN0025743|FBGN0261238|FBGN0027603|FBGN0000146|FBGN0026713|FBG…
D3-up	48519	1.66e-10	9.39e-09	negative regulation of biological process	FBGN0033062|FBGN0039668|FBGN0040230|FBGN0011474|FBGN0038016|FBGN0260012|FBGN0027338|FBGN0043903|FBGN0000212|FBGN0263102|FBGN0000017|FBGN0002775|FBGN0004436|FBGN0000057|FBGN0029992|FBGN0284220|FBGN0011655|FBGN0041164|FBGN0259785|FBGN0040075|FBGN0037205|FBGN0038118|FBGN0035769|FBGN0085432|FBGN0002906|FBGN0263933|FBGN0002901|FBGN0030082|FBGN0027603|FBGN0000146|FBGN0032924|FBGN0029006|FBGN0023388|FBG…
D3-up	51716	7.34e-10	3.89e-08	cellular response to stimulus	FBGN0033062|FBGN0011474|FBGN0038016|FBGN0263600|FBGN0000414|FBGN0261286|FBGN0003206|FBGN0027338|FBGN0043903|FBGN0039120|FBGN0027537|FBGN0000212|FBGN0000017|FBGN0267821|FBGN0004436|FBGN0004698|FBGN0027330|FBGN0030530|FBGN0284220|FBGN0010247|FBGN0011655|FBGN0259785|FBGN0040075|FBGN0011774|FBGN0039306|FBGN0038118|FBGN0037573|FBGN0085432|FBGN0036686|FBGN0002906|FBGN0085413|FBGN0036486|FBGN0026319|FBG…
D3-up	6396	4.81e-09	2.4e-07	RNA processing	FBGN0037573|FBGN0033062|FBGN0086444|FBGN0037369|FBGN0038269|FBGN0261286|FBGN0037371|FBGN0000146|FBGN0026713|FBGN0263599|FBGN0050342|FBGN0027873|FBGN0032924|FBGN0030631|FBGN0027330|FBGN0030365|FBGN0033454|FBGN0036734|FBGN0033741|FBGN0032388|FBGN0032138|FBGN0034109
D3-up	51276	4.77e-09	2.4e-07	chromosome organization	FBGN0086694|FBGN0011474|FBGN0260012|FBGN0001301|FBGN0000212|FBGN0263102|FBGN0002899|FBGN0026401|FBGN0027330|FBGN0284220|FBGN0004372|FBGN0010247|FBGN0259785|FBGN0040075|FBGN0011774|FBGN0035769|FBGN0037573|FBGN0040022|FBGN0002906|FBGN0002901|FBGN0000146|FBGN0086906|FBGN0005596|FBGN0000140|FBGN0039559|FBGN0015805|FBGN0040283|FBGN0011604
D3-up	44699	6.44e-09	3.05e-07	single-organism process	FBGN0040230|FBGN0260012|FBGN0022768|FBGN0003206|FBGN0043903|FBGN0039120|FBGN0027537|FBGN0001301|FBGN0000212|FBGN0020503|FBGN0000057|FBGN0284220|FBGN0004372|FBGN0041164|FBGN0259785|FBGN0040075|FBGN0032730|FBGN0035689|FBGN0027094|FBGN0085432|FBGN0086368|FBGN0026319|FBGN0263933|FBGN0025743|FBGN0261238|FBGN0026713|FBGN0262169|FBGN0005596|FBGN0265274|FBGN0038968|FBGN0034521|FBGN0035612|FBGN0086694|FBG…
D3-up	43170	6.67e-09	3.07e-07	macromolecule metabolic process	FBGN0038475|FBGN0033062|FBGN0033021|FBGN0011474|FBGN0035001|FBGN0034795|FBGN0022768|FBGN0000212|FBGN0000017|FBGN0004698|FBGN0030631|FBGN0029113|FBGN0027330|FBGN0029992|FBGN0284220|FBGN0004372|FBGN0036734|FBGN0041164|FBGN0033741|FBGN0040075|FBGN0032730|FBGN0035689|FBGN0035769|FBGN0032138|FBGN0031208|FBGN0027094|FBGN0025390|FBGN0086444|FBGN0086368|FBGN0026319|FBGN0263933|FBGN0025743|FBGN0265356|FBG…
D3-up	6974	1.46e-08	6.25e-07	cellular response to DNA damage stimulus	FBGN0037573|FBGN0002906|FBGN0011474|FBGN0038016|FBGN0036486|FBGN0263600|FBGN0002901|FBGN0027338|FBGN0267821|FBGN0004436|FBGN0004698|FBGN0051742|FBGN0284220|FBGN0040075|FBGN0011785|FBGN0011774|FBGN0038118|FBGN0040283
D3-up	6950	1.89e-08	7.52e-07	response to stress	FBGN0038475|FBGN0033062|FBGN0011474|FBGN0038016|FBGN0263600|FBGN0261286|FBGN0027338|FBGN0043903|FBGN0267821|FBGN0004436|FBGN0004698|FBGN0000057|FBGN0027330|FBGN0284220|FBGN0010247|FBGN0032157|FBGN0040075|FBGN0011774|FBGN0039306|FBGN0038118|FBGN0034879|FBGN0037573|FBGN0036686|FBGN0002906|FBGN0038269|FBGN0036486|FBGN0026319|FBGN0265935|FBGN0263933|FBGN0002901|FBGN0027603|FBGN0000146|FBGN0051742|FBG…
D3-up	44237	4e-08	1.46e-06	cellular metabolic process	FBGN0038475|FBGN0033062|FBGN0033021|FBGN0011474|FBGN0035001|FBGN0034795|FBGN0022768|FBGN0000212|FBGN0000017|FBGN0004698|FBGN0030631|FBGN0029113|FBGN0027330|FBGN0029992|FBGN0284220|FBGN0004372|FBGN0036734|FBGN0041164|FBGN0033741|FBGN0040075|FBGN0032730|FBGN0035689|FBGN0035769|FBGN0032138|FBGN0031208|FBGN0027094|FBGN0086444|FBGN0086368|FBGN0026319|FBGN0263933|FBGN0025743|FBGN0265356|FBGN0027603|FBG…
D3-up	7049	8.96e-08	3.07e-06	cell cycle	FBGN0035001|FBGN0038016|FBGN0260012|FBGN0001987|FBGN0027338|FBGN0002899|FBGN0267821|FBGN0004436|FBGN0004698|FBGN0026401|FBGN0030530|FBGN0284220|FBGN0004372|FBGN0040075|FBGN0002906|FBGN0036486|FBGN0030086|FBGN0002901|FBGN0000146|FBGN0086906|FBGN0263599|FBGN0015929|FBGN0005596|FBGN0000163|FBGN0000140|FBGN0004581|FBGN0011785|FBGN0040283|FBGN0037613
D3-up	16071	2.86e-07	8.95e-06	mRNA metabolic process	FBGN0037573|FBGN0033062|FBGN0086444|FBGN0038269|FBGN0037371|FBGN0000146|FBGN0026713|FBGN0263599|FBGN0050342|FBGN0027873|FBGN0030631|FBGN0029992|FBGN0030365|FBGN0036734|FBGN0041164|FBGN0032388|FBGN0034109
D3-up	280	4.04e-07	1.24e-05	nuclear division	FBGN0002906|FBGN0035001|FBGN0036486|FBGN0001987|FBGN0030086|FBGN0002901|FBGN0000146|FBGN0002899|FBGN0086906|FBGN0263599|FBGN0004698|FBGN0026401|FBGN0015929|FBGN0005596|FBGN0030530|FBGN0284220|FBGN0000140|FBGN0004372|FBGN0004581|FBGN0040283|FBGN0037613
D3-up	9653	4.46e-07	1.35e-05	anatomical structure morphogenesis	FBGN0040230|FBGN0035001|FBGN0001987|FBGN0000414|FBGN0043903|FBGN0001301|FBGN0000212|FBGN0020503|FBGN0000017|FBGN0026401|FBGN0041164|FBGN0040075|FBGN0032730|FBGN0085432|FBGN0086368|FBGN0026319|FBGN0263933|FBGN0025743|FBGN0265356|FBGN0027603|FBGN0000146|FBGN0026713|FBGN0262169|FBGN0263973|FBGN0265274|FBGN0001075|FBGN0000140|FBGN0011785|FBGN0040283|FBGN0033633|FBGN0263102|FBGN0002899|FBGN0003149|FBG…
D3-up	44238	4.65e-07	1.38e-05	primary metabolic process	FBGN0038475|FBGN0033062|FBGN0033021|FBGN0011474|FBGN0035001|FBGN0034795|FBGN0022768|FBGN0000212|FBGN0000017|FBGN0004698|FBGN0000057|FBGN0030631|FBGN0029113|FBGN0027330|FBGN0029992|FBGN0284220|FBGN0004372|FBGN0036734|FBGN0041164|FBGN0033741|FBGN0040075|FBGN0032730|FBGN0035689|FBGN0035769|FBGN0032138|FBGN0031208|FBGN0027094|FBGN0086444|FBGN0086368|FBGN0026319|FBGN0263933|FBGN0025743|FBGN0265356|FBG…
D3-up	48518	4.73e-07	1.38e-05	positive regulation of biological process	FBGN0035001|FBGN0038016|FBGN0027338|FBGN0043903|FBGN0039120|FBGN0000212|FBGN0000017|FBGN0002775|FBGN0267821|FBGN0002774|FBGN0026401|FBGN0029113|FBGN0030530|FBGN0004372|FBGN0010247|FBGN0011655|FBGN0041164|FBGN0032157|FBGN0259785|FBGN0040075|FBGN0039306|FBGN0037573|FBGN0085432|FBGN0040022|FBGN0026319|FBGN0263933|FBGN0025743|FBGN0030082|FBGN0000146|FBGN0262169|FBGN0028996|FBGN0023388|FBGN0010356|FBG…
D3-up	48285	5.29e-07	1.52e-05	organelle fission	FBGN0002906|FBGN0035001|FBGN0036486|FBGN0001987|FBGN0030086|FBGN0002901|FBGN0000146|FBGN0002899|FBGN0086906|FBGN0263599|FBGN0004698|FBGN0026401|FBGN0015929|FBGN0005596|FBGN0030530|FBGN0284220|FBGN0000140|FBGN0004372|FBGN0004581|FBGN0040283|FBGN0037613
D3-up	48646	6.47e-07	1.8e-05	anatomical structure formation involved in morphogenesis	FBGN0085432|FBGN0086368|FBGN0026319|FBGN0000414|FBGN0043903|FBGN0001301|FBGN0265356|FBGN0000146|FBGN0002899|FBGN0020503|FBGN0003149|FBGN0086906|FBGN0000017|FBGN0026179|FBGN0029006|FBGN0000562|FBGN0000163|FBGN0001075|FBGN0000140|FBGN0024320|FBGN0041164|FBGN0010235|FBGN0036715
D3-up	51704	6.6e-07	1.8e-05	multi-organism process	FBGN0033062|FBGN0260012|FBGN0001987|FBGN0043903|FBGN0001301|FBGN0000212|FBGN0263102|FBGN0002899|FBGN0000017|FBGN0267821|FBGN0002774|FBGN0030530|FBGN0024320|FBGN0004372|FBGN0010247|FBGN0011655|FBGN0041164|FBGN0032157|FBGN0034879|FBGN0036715|FBGN0261836|FBGN0037573|FBGN0086686|FBGN0038269|FBGN0026319|FBGN0265935|FBGN0261238|FBGN0000146|FBGN0026713|FBGN0263599|FBGN0026179|FBGN0029006|FBGN0000562|FBG…
D3-up	32501	7.77e-07	2.09e-05	multicellular organismal process	FBGN0033062|FBGN0040230|FBGN0263600|FBGN0260012|FBGN0001987|FBGN0000414|FBGN0043903|FBGN0039120|FBGN0001301|FBGN0000212|FBGN0020503|FBGN0000017|FBGN0026401|FBGN0027330|FBGN0004372|FBGN0041164|FBGN0259785|FBGN0040075|FBGN0032730|FBGN0035689|FBGN0035769|FBGN0032138|FBGN0261836|FBGN0085432|FBGN0086444|FBGN0086368|FBGN0026319|FBGN0030086|FBGN0263933|FBGN0025743|FBGN0261238|FBGN0265356|FBGN0027603|FBG…
D3-up	6397	1.02e-06	2.67e-05	mRNA processing	FBGN0037573|FBGN0033062|FBGN0086444|FBGN0038269|FBGN0037371|FBGN0000146|FBGN0026713|FBGN0263599|FBGN0050342|FBGN0027873|FBGN0030631|FBGN0030365|FBGN0036734|FBGN0032388|FBGN0034109
D3-up	1903047	1.13e-06	2.91e-05	mitotic cell cycle process	FBGN0035001|FBGN0038016|FBGN0030086|FBGN0002901|FBGN0027338|FBGN0000146|FBGN0086906|FBGN0263599|FBGN0026401|FBGN0015929|FBGN0030530|FBGN0284220|FBGN0000163|FBGN0000140|FBGN0040075|FBGN0011785|FBGN0040283|FBGN0037613
D3-up	10629	1.48e-06	3.69e-05	negative regulation of gene expression	FBGN0033062|FBGN0085432|FBGN0263933|FBGN0030082|FBGN0000146|FBGN0263102|FBGN0002775|FBGN0032924|FBGN0029006|FBGN0029992|FBGN0284220|FBGN0004581|FBGN0041164|FBGN0035357|FBGN0040075|FBGN0039559|FBGN0015805|FBGN0040283|FBGN0033633|FBGN0011604|FBGN0035769
D3-up	18193	1.47e-06	3.69e-05	peptidyl-amino acid modification	FBGN0040022|FBGN0011474|FBGN0025743|FBGN0000212|FBGN0027603|FBGN0000017|FBGN0029113|FBGN0027330|FBGN0034521|FBGN0040075|FBGN0039559|FBGN0031208|FBGN0034109
D3-up	50896	3.05e-06	7.02e-05	response to stimulus	FBGN0038475|FBGN0033062|FBGN0011474|FBGN0263600|FBGN0000414|FBGN0003206|FBGN0027338|FBGN0043903|FBGN0039120|FBGN0027537|FBGN0000212|FBGN0000017|FBGN0004698|FBGN0000057|FBGN0029113|FBGN0027330|FBGN0284220|FBGN0259785|FBGN0040075|FBGN0038118|FBGN0034879|FBGN0085432|FBGN0086686|FBGN0026319|FBGN0263933|FBGN0027603|FBGN0000146|FBGN0001075|FBGN0011785|FBGN0040283|FBGN0038016|FBGN0261286|FBGN0263102|FBG…
D3-up	71704	2.95e-06	7.02e-05	organic substance metabolic process	FBGN0038475|FBGN0033062|FBGN0033021|FBGN0011474|FBGN0035001|FBGN0034795|FBGN0022768|FBGN0000212|FBGN0000017|FBGN0004698|FBGN0000057|FBGN0030631|FBGN0029113|FBGN0027330|FBGN0029992|FBGN0284220|FBGN0004372|FBGN0036734|FBGN0041164|FBGN0033741|FBGN0040075|FBGN0032730|FBGN0035689|FBGN0035769|FBGN0032138|FBGN0031208|FBGN0027094|FBGN0025390|FBGN0086444|FBGN0086368|FBGN0026319|FBGN0263933|FBGN0025743|FBG…
D3-up	43412	3.44e-06	7.53e-05	macromolecule modification	FBGN0086694|FBGN0038475|FBGN0033021|FBGN0039668|FBGN0011474|FBGN0035001|FBGN0022768|FBGN0000212|FBGN0000017|FBGN0029113|FBGN0027330|FBGN0010247|FBGN0040075|FBGN0035689|FBGN0039306|FBGN0031208|FBGN0036516|FBGN0086368|FBGN0040022|FBGN0026319|FBGN0025743|FBGN0265356|FBGN0027603|FBGN0029006|FBGN0001075|FBGN0034521|FBGN0039559|FBGN0015805|FBGN0032701|FBGN0034109
D3-up	48583	9.9e-06	0.000188	regulation of response to stimulus	FBGN0043903|FBGN0000212|FBGN0029113|FBGN0010247|FBGN0041164|FBGN0032157|FBGN0259785|FBGN0030959|FBGN0037573|FBGN0085432|FBGN0040022|FBGN0002906|FBGN0026319|FBGN0263933|FBGN0025743|FBGN0039054|FBGN0027603|FBGN0000146|FBGN0262169|FBGN0026179|FBGN0029006|FBGN0023388|FBGN0000163|FBGN0001075|FBGN0032388|FBGN0011785|FBGN0015805
D3-up	18205	1.63e-05	0.00029	peptidyl-lysine modification	FBGN0040022|FBGN0029113|FBGN0027330|FBGN0011474|FBGN0040075|FBGN0039559|FBGN0000212|FBGN0027603|FBGN0031208
D3-up	33044	1.74e-05	0.000307	regulation of chromosome organization	FBGN0002774|FBGN0011474|FBGN0035001|FBGN0260012|FBGN0263933|FBGN0015805|FBGN0030082|FBGN0263102|FBGN0002775
D3-up	16072	2.78e-05	0.000455	rRNA metabolic process	FBGN0027330|FBGN0010247|FBGN0033454|FBGN0033741|FBGN0261286|FBGN0032138
D3-up	30029	4.1e-05	0.000646	actin filament-based process	FBGN0261836|FBGN0026179|FBGN0086368|FBGN0035001|FBGN0000140|FBGN0038774|FBGN0026319|FBGN0001301|FBGN0265356|FBGN0003149|FBGN0086906|FBGN0263973
D3-up	22613	4.64e-05	0.000713	ribonucleoprotein complex biogenesis	FBGN0036686|FBGN0033454|FBGN0036734|FBGN0033741|FBGN0261286|FBGN0032138|FBGN0000146|FBGN0032701
D3-up	6807	4.86e-05	0.000733	nitrogen compound metabolic process	FBGN0033062|FBGN0037369|FBGN0034795|FBGN0261286|FBGN0004436|FBGN0050342|FBGN0027873|FBGN0004698|FBGN0030631|FBGN0027330|FBGN0029992|FBGN0284220|FBGN0004372|FBGN0010247|FBGN0036734|FBGN0041164|FBGN0033741|FBGN0032730|FBGN0011774|FBGN0037723|FBGN0035769|FBGN0032138|FBGN0027094|FBGN0025390|FBGN0037573|FBGN0086444|FBGN0002906|FBGN0038269|FBGN0036486|FBGN0002901|FBGN0037371|FBGN0000146|FBGN0026713|FBG…
D3-up	3	5.49e-05	0.0008	reproduction	FBGN0260012|FBGN0001987|FBGN0043903|FBGN0001301|FBGN0000212|FBGN0263102|FBGN0002899|FBGN0000017|FBGN0267821|FBGN0004698|FBGN0002774|FBGN0026401|FBGN0030530|FBGN0284220|FBGN0024320|FBGN0004372|FBGN0010247|FBGN0011655|FBGN0041164|FBGN0036715|FBGN0261836|FBGN0037573|FBGN0002906|FBGN0036486|FBGN0002901|FBGN0261238|FBGN0000146|FBGN0263599|FBGN0029006|FBGN0000562|FBGN0003891|FBGN0005596|FBGN0000163|FBG…
D3-up	1902275	6.9e-05	0.000959	regulation of chromatin organization	FBGN0002774|FBGN0011474|FBGN0263933|FBGN0015805|FBGN0030082|FBGN0263102|FBGN0002775
D3-up	8152	7.28e-05	0.001	metabolic process	FBGN0038475|FBGN0033062|FBGN0033021|FBGN0011474|FBGN0035001|FBGN0034795|FBGN0022768|FBGN0000212|FBGN0000017|FBGN0004698|FBGN0000057|FBGN0030631|FBGN0029113|FBGN0027330|FBGN0029992|FBGN0284220|FBGN0004372|FBGN0036734|FBGN0041164|FBGN0033741|FBGN0040075|FBGN0032730|FBGN0035689|FBGN0035769|FBGN0032138|FBGN0031208|FBGN0027094|FBGN0025390|FBGN0086444|FBGN0086368|FBGN0026319|FBGN0263933|FBGN0025743|FBG…
D3-up	30036	9.02e-05	0.00122	actin cytoskeleton organization	FBGN0261836|FBGN0026179|FBGN0086368|FBGN0035001|FBGN0000140|FBGN0038774|FBGN0001301|FBGN0265356|FBGN0003149|FBGN0086906|FBGN0263973
D3-up	7293	0.000149	0.0019	germarium-derived egg chamber formation	FBGN0029006|FBGN0000562|FBGN0000163|FBGN0000140|FBGN0041164|FBGN0043903|FBGN0001301|FBGN0002899
D3-up	8358	0.000163	0.00203	maternal determination of anterior/posterior axis, embryo	FBGN0037573|FBGN0000562|FBGN0003891|FBGN0000163|FBGN0041164|FBGN0000146|FBGN0263102
D3-up	2000026	0.000168	0.00208	regulation of multicellular organismal development	FBGN0040230|FBGN0263933|FBGN0025743|FBGN0002901|FBGN0000212|FBGN0027603|FBGN0000146|FBGN0000017|FBGN0023388|FBGN0030530|FBGN0000163|FBGN0001075|FBGN0011655|FBGN0041164|FBGN0011785|FBGN0039306|FBGN0015805
D3-up	9888	0.000189	0.00232	tissue development	FBGN0001987|FBGN0000414|FBGN0043903|FBGN0001301|FBGN0000212|FBGN0263102|FBGN0003149|FBGN0000017|FBGN0267821|FBGN0030530|FBGN0010247|FBGN0011655|FBGN0041164|FBGN0040075|FBGN0036715|FBGN0261836|FBGN0085432|FBGN0026319|FBGN0263933|FBGN0002901|FBGN0261238|FBGN0000289|FBGN0000146|FBGN0026713|FBGN0086906|FBGN0262169|FBGN0026179|FBGN0265274|FBGN0000163|FBGN0001075|FBGN0010235
D3-up	42254	0.000228	0.00274	ribosome biogenesis	FBGN0036686|FBGN0033454|FBGN0033741|FBGN0261286|FBGN0032138|FBGN0032701
D3-up	7028	0.000247	0.0029	cytoplasm organization	FBGN0037573|FBGN0000562|FBGN0003891|FBGN0041164|FBGN0000146|FBGN0263102
D3-up	10467	0.000288	0.00317	gene expression	FBGN0033062|FBGN0037369|FBGN0034795|FBGN0261286|FBGN0050342|FBGN0027873|FBGN0030631|FBGN0027330|FBGN0004372|FBGN0010247|FBGN0036734|FBGN0033741|FBGN0032730|FBGN0032138|FBGN0027094|FBGN0037573|FBGN0086444|FBGN0038269|FBGN0037371|FBGN0000146|FBGN0026713|FBGN0263599|FBGN0032924|FBGN0003278|FBGN0005674|FBGN0030365|FBGN0033454|FBGN0010356|FBGN0032388|FBGN0011604|FBGN0034109
D3-up	2064	0.000321	0.0034	epithelial cell development	FBGN0026319|FBGN0001987|FBGN0043903|FBGN0001301|FBGN0000146|FBGN0000017|FBGN0267821|FBGN0030530|FBGN0000163|FBGN0010247|FBGN0011655|FBGN0041164|FBGN0010235|FBGN0036715
D3-up	2682	0.000327	0.00342	regulation of immune system process	FBGN0085432|FBGN0029113|FBGN0010247|FBGN0032157|FBGN0043903|FBGN0000212|FBGN0027603|FBGN0000146|FBGN0086906|FBGN0002775
D3-up	34660	0.000387	0.00379	ncRNA metabolic process	FBGN0032924|FBGN0027330|FBGN0005674|FBGN0010247|FBGN0033454|FBGN0033741|FBGN0261286|FBGN0032138|FBGN0027094
D3-up	51239	0.000387	0.00379	regulation of multicellular organismal process	FBGN0085432|FBGN0040230|FBGN0263933|FBGN0025743|FBGN0002901|FBGN0000212|FBGN0027603|FBGN0000146|FBGN0086906|FBGN0000017|FBGN0002775|FBGN0023388|FBGN0030530|FBGN0000163|FBGN0001075|FBGN0011655|FBGN0041164|FBGN0011785|FBGN0039306|FBGN0015805
D3-up	2001021	0.000444	0.0042	negative regulation of response to DNA damage stimulus	FBGN0002906|FBGN0041164
D3-up	35329	0.000471	0.00437	hippo signaling	FBGN0030530|FBGN0001075|FBGN0000212
D3-up	61061	0.000477	0.00439	muscle structure development	FBGN0261836|FBGN0026179|FBGN0086368|FBGN0265935|FBGN0015805|FBGN0261238|FBGN0011604|FBGN0000212|FBGN0265356|FBGN0003149|FBGN0086906
D3-up	10646	0.00054	0.00479	regulation of cell communication	FBGN0037573|FBGN0085432|FBGN0040022|FBGN0026319|FBGN0263933|FBGN0025743|FBGN0000212|FBGN0039054|FBGN0027603|FBGN0262169|FBGN0026179|FBGN0029006|FBGN0029113|FBGN0023388|FBGN0000163|FBGN0001075|FBGN0032388|FBGN0259785|FBGN0011785|FBGN0039306|FBGN0015805
D3-up	23051	0.00054	0.00479	regulation of signaling	FBGN0037573|FBGN0085432|FBGN0040022|FBGN0026319|FBGN0263933|FBGN0025743|FBGN0000212|FBGN0039054|FBGN0027603|FBGN0262169|FBGN0026179|FBGN0029006|FBGN0029113|FBGN0023388|FBGN0000163|FBGN0001075|FBGN0032388|FBGN0259785|FBGN0011785|FBGN0039306|FBGN0015805
D3-up	7389	0.000597	0.00515	pattern specification process	FBGN0037573|FBGN0085432|FBGN0001987|FBGN0043903|FBGN0000212|FBGN0000146|FBGN0263102|FBGN0002899|FBGN0000562|FBGN0003891|FBGN0000163|FBGN0001075|FBGN0010247|FBGN0011655|FBGN0041164|FBGN0015805|FBGN0035769
D3-up	50793	0.000603	0.00517	regulation of developmental process	FBGN0085432|FBGN0040230|FBGN0263933|FBGN0025743|FBGN0002901|FBGN0000212|FBGN0027603|FBGN0000146|FBGN0086906|FBGN0000017|FBGN0002775|FBGN0023388|FBGN0030530|FBGN0000163|FBGN0001075|FBGN0011655|FBGN0041164|FBGN0011785|FBGN0039306|FBGN0015805
D3-up	40008	0.000642	0.00545	regulation of growth	FBGN0029006|FBGN0026401|FBGN0039668|FBGN0040230|FBGN0030530|FBGN0000163|FBGN0001075|FBGN0004581|FBGN0011655|FBGN0263933|FBGN0039306|FBGN0000017
D3-up	46011	0.000736	0.00623	regulation of oskar mRNA translation	FBGN0000562|FBGN0041164|FBGN0000146
D3-up	33036	0.000894	0.00728	macromolecule localization	FBGN0261836|FBGN0037573|FBGN0026319|FBGN0039120|FBGN0027537|FBGN0039054|FBGN0000146|FBGN0002899|FBGN0026401|FBGN0000562|FBGN0003891|FBGN0023388|FBGN0030365|FBGN0030530|FBGN0000163|FBGN0010247|FBGN0041164
D3-up	7059	0.000981	0.00791	chromosome segregation	FBGN0026401|FBGN0284220|FBGN0260012|FBGN0001987|FBGN0002901|FBGN0040283|FBGN0000146|FBGN0002899|FBGN0086906
D3-up	7417	0.00105	0.00838	central nervous system development	FBGN0026179|FBGN0026401|FBGN0039668|FBGN0000140|FBGN0034521|FBGN0025743|FBGN0040283|FBGN0000212|FBGN0027603|FBGN0000017|FBGN0263599
D3-up	6259	0.00115	0.00894	DNA metabolic process	FBGN0004698|FBGN0002906|FBGN0015929|FBGN0284220|FBGN0036486|FBGN0011774|FBGN0002901|FBGN0040283|FBGN0035769|FBGN0004436
D5-up	6810	1.55e-11	2.14e-08	transport	FBGN0259824|FBGN0036770|FBGN0038652|FBGN0037203|FBGN0036279|FBGN0033760|FBGN0264978|FBGN0015295|FBGN0030576|FBGN0028562|FBGN0032036|FBGN0030817|FBGN0034611|FBGN0031865|FBGN0030218|FBGN0263916|FBGN0042126|FBGN0015721|FBGN0264908|FBGN0060296|FBGN0034045|FBGN0024236|FBGN0265598|FBGN0003218|FBGN0025726|FBGN0000120|FBGN0034708|FBGN0024234|FBGN0051860|FBGN0034885|FBGN0037912|FBGN0011202
D5-up	51179	2.54e-10	8.75e-08	localization	FBGN0259824|FBGN0036770|FBGN0038652|FBGN0037203|FBGN0036279|FBGN0033760|FBGN0264978|FBGN0015295|FBGN0030576|FBGN0028562|FBGN0032036|FBGN0030817|FBGN0034611|FBGN0031865|FBGN0030218|FBGN0263916|FBGN0042126|FBGN0015721|FBGN0264908|FBGN0060296|FBGN0034045|FBGN0003716|FBGN0264307|FBGN0024236|FBGN0265598|FBGN0003218|FBGN0025726|FBGN0003731|FBGN0000120|FBGN0034708|FBGN0024234|FBGN0051860|FBGN0034885|FBG…
D5-up	46942	5.45e-09	1.25e-06	carboxylic acid transport	FBGN0036770|FBGN0037203|FBGN0036279|FBGN0033760|FBGN0037912|FBGN0032036|FBGN0030817|FBGN0030218
D5-up	8101	6.72e-07	6.18e-05	decapentaplegic signaling pathway	FBGN0029006|FBGN0263930|FBGN0029175|FBGN0003716
D5-up	8586	1.22e-05	0.000993	imaginal disc-derived wing vein morphogenesis	FBGN0003731|FBGN0003256|FBGN0024234|FBGN0263930|FBGN0037657
D5-up	7167	3.31e-05	0.00239	enzyme linked receptor protein signaling pathway	FBGN0003731|FBGN0029006|FBGN0003366|FBGN0003256|FBGN0263930|FBGN0029175|FBGN0003716
D5-up	22603	3.73e-05	0.00239	regulation of anatomical structure morphogenesis	FBGN0003731|FBGN0023172|FBGN0003366|FBGN0003256|FBGN0003716|FBGN0264953|FBGN0015295|FBGN0011202|FBGN0262866
D5-up	51239	3.81e-05	0.00239	regulation of multicellular organismal process	FBGN0060296|FBGN0019643|FBGN0263930|FBGN0003716|FBGN0264953|FBGN0015295|FBGN0262866|FBGN0004852|FBGN0003731|FBGN0023172|FBGN0003366|FBGN0003256|FBGN0024234|FBGN0011202
D5-up	90303	3.78e-05	0.00239	positive regulation of wound healing	FBGN0003731|FBGN0003256|FBGN0011202
D5-up	30718	5.13e-05	0.00295	germ-line stem cell population maintenance	FBGN0003731|FBGN0024234|FBGN0263930|FBGN0003716|FBGN0283666
D5-up	6464	6.15e-05	0.00308	cellular protein modification process	FBGN0259824|FBGN0036973|FBGN0030809|FBGN0039742|FBGN0003716|FBGN0015295|FBGN0262866|FBGN0003731|FBGN0029006|FBGN0003366|FBGN0003256|FBGN0028497|FBGN0030035|FBGN0027453|FBGN0035558|FBGN0037657
D5-up	9826	0.000115	0.00478	unidimensional cell growth	FBGN0023172|FBGN0003716|FBGN0015295
D5-up	10646	0.000112	0.00478	regulation of cell communication	FBGN0015721|FBGN0263930|FBGN0262866|FBGN0265598|FBGN0003218|FBGN0003731|FBGN0029006|FBGN0000120|FBGN0023172|FBGN0034708|FBGN0003256|FBGN0024234|FBGN0037657|FBGN0032217
D5-up	16059	0.000115	0.00478	deactivation of rhodopsin mediated signaling	FBGN0000120|FBGN0015721|FBGN0003218
D5-up	23051	0.000112	0.00478	regulation of signaling	FBGN0015721|FBGN0263930|FBGN0262866|FBGN0265598|FBGN0003218|FBGN0003731|FBGN0029006|FBGN0000120|FBGN0023172|FBGN0034708|FBGN0003256|FBGN0024234|FBGN0037657|FBGN0032217
D5-up	43412	0.000127	0.00498	macromolecule modification	FBGN0259824|FBGN0036973|FBGN0030809|FBGN0039742|FBGN0003716|FBGN0015295|FBGN0262866|FBGN0003731|FBGN0029006|FBGN0003366|FBGN0003256|FBGN0028497|FBGN0030035|FBGN0027453|FBGN0035558|FBGN0037657
D5-up	98727	0.000143	0.00506	maintenance of cell number	FBGN0003731|FBGN0024234|FBGN0263930|FBGN0003716|FBGN0283666
D5-up	1700	0.000377	0.00912	embryonic development via the syncytial blastoderm	FBGN0003731|FBGN0029006|FBGN0023172|FBGN0024234|FBGN0003716|FBGN0015295|FBGN0011202
D5-up	23052	0.000361	0.00912	signaling	FBGN0259824|FBGN0263916|FBGN0263930|FBGN0003716|FBGN0015295|FBGN0003218|FBGN0025726|FBGN0264753|FBGN0283666|FBGN0004852|FBGN0003731|FBGN0029006|FBGN0003366|FBGN0003256|FBGN0024234|FBGN0027453|FBGN0029175|FBGN0037657
D5-up	50789	0.000349	0.00912	regulation of biological process	FBGN0259824|FBGN0261647|FBGN0086675|FBGN0037203|FBGN0024986|FBGN0264953|FBGN0015295|FBGN0264753|FBGN0004852|FBGN0023172|FBGN0003366|FBGN0029175|FBGN0032217|FBGN0263916|FBGN0015721|FBGN0060296|FBGN0019643|FBGN0263930|FBGN0003716|FBGN0264307|FBGN0262866|FBGN0265598|FBGN0003218|FBGN0025726|FBGN0283666|FBGN0003731|FBGN0029006|FBGN0000120|FBGN0034708|FBGN0003256|FBGN0024234|FBGN0011202|FBGN0037657|FBG…
